# Supplementary material for: 1,3-Dimethyl-5-methyl­sulfonyl-1H-pyrazolo­[4,3-e][1,2,4]triazine
Source: Acta Crystallogr Sect E Struct Rep Online. 2010 Nov 20;66(Pt 12):o3226. doi: 10.1107/S1600536810047264 (PMC3011395; doi:10.1107/S1600536810047264)
Supplement: Supplementary file 2 [file e-66-o3226-Isup2.hkl]

#
# h,k,l, Fc-squared, Fo-squared, sigma(Fo-squared) and status flag
#
data_I
_shelx_title ' mmsulf_a in C 2/c'
_shelx_refln_list_code          4
_shelx_F_calc_maximum      410.98
_exptl_crystal_F_000       944.00
_reflns_d_resolution_high  0.7093
 
loop_
 _symmetry_equiv_pos_as_xyz
 'x, y, z'
 '-x, y, -z+1/2'
 'x+1/2, y+1/2, z'
 '-x+1/2, y+1/2, -z+1/2'
 '-x, -y, -z'
 'x, -y, z-1/2'
 '-x+1/2, -y+1/2, -z'
 'x+1/2, -y+1/2, z-1/2'
 
_cell_length_a    17.9010
_cell_length_b     8.1268
_cell_length_c    14.2034
_cell_angle_alpha  90.000
_cell_angle_beta  103.171
_cell_angle_gamma  90.000
 
_shelx_F_squared_multiplier     1.000
 
loop_
 _refln_index_h
 _refln_index_k
 _refln_index_l
 _refln_F_squared_calc
 _refln_F_squared_meas
 _refln_F_squared_sigma
 _refln_observed_status
   2   0   0    15591.97    16077.13    194.12 o
   4   0   0    20679.68    21089.68    356.18 o
   6   0   0     4915.31     5598.89    216.87 o
   8   0   0     3134.63     4063.86    156.58 o
  10   0   0     1992.42     2161.25     50.06 o
  12   0   0     2624.48     2748.37     88.94 o
  14   0   0      497.57      470.00     39.24 o
  16   0   0      717.36      713.70     44.85 o
  18   0   0      594.64      706.64     47.89 o
  20   0   0       62.98        1.94    115.27 o
  22   0   0      603.40      720.46     71.58 o
  24   0   0       33.49     -120.66    137.79 o
   1   1   0    19458.84    19493.65    198.80 o
   3   1   0    14960.04    15737.95    306.14 o
   5   1   0     5031.18     5302.72     84.98 o
   7   1   0     1472.59     1832.17     64.58 o
   9   1   0    10554.82    11848.53    262.20 o
  11   1   0     1583.24     1845.66     32.68 o
  13   1   0      565.32      593.89     27.38 o
  15   1   0       16.30       18.07     32.25 o
  17   1   0       36.47      -70.94     70.94 o
  19   1   0       12.91       62.95     51.63 o
  21   1   0        9.49      -68.22     88.42 o
  23   1   0       18.93        1.95     62.95 o
   0   2   0     1189.98     1281.22     42.59 o
   2   2   0     3296.32     3326.73     79.58 o
   4   2   0     8623.36     9695.95    333.17 o
   6   2   0      547.13      530.53     37.20 o
   8   2   0     3802.28     4265.67    105.28 o
  10   2   0     4377.18     4968.64    265.70 o
  12   2   0     1588.23     1726.57     95.86 o
  14   2   0       63.88      -29.19    119.81 o
  16   2   0      800.41      711.33     48.94 o
  18   2   0        6.91      -40.85    170.69 o
  20   2   0      155.20      127.85     90.90 o
  22   2   0       27.83       58.51    135.54 o
  24   2   0        0.03      -61.95    154.57 o
   1   3   0      300.18      330.27     23.76 o
   3   3   0     6616.03     7211.89    264.50 o
   5   3   0     2142.96     2075.60     60.89 o
   7   3   0     1426.22     1667.32     56.27 o
   9   3   0     1664.89     1584.77     44.31 o
  11   3   0      163.56      -31.87     82.02 o
  13   3   0      389.41      346.12     40.19 o
  15   3   0      614.11      697.92     45.14 o
  17   3   0      132.22      111.47     42.45 o
  19   3   0      372.36      397.43     62.26 o
  21   3   0       84.89      116.66     93.64 o
  23   3   0       38.84      -33.87     79.78 o
   0   4   0     6632.05     7383.90    232.61 o
   2   4   0      275.39      422.62     45.75 o
   4   4   0      734.83      804.34     32.86 o
   6   4   0     1247.00     1571.55     59.01 o
   8   4   0     3970.24     4032.42    366.78 o
  10   4   0      214.02      185.96     79.45 o
  12   4   0     1679.33     1921.94    159.23 o
  14   4   0       29.12       59.57    100.14 o
  16   4   0      468.58      411.01     47.21 o
  18   4   0      394.68      300.81    223.29 o
  20   4   0       19.88      -28.16     66.08 o
  22   4   0       65.44      113.37     76.21 o
   1   5   0        7.75      -68.57     68.57 o
   3   5   0      298.41      377.74     29.99 o
   5   5   0       85.03      120.82     27.02 o
   7   5   0       69.68       42.66     38.27 o
   9   5   0      376.78      418.12     37.09 o
  11   5   0      128.34       65.80     85.16 o
  13   5   0      209.84      112.57     92.96 o
  15   5   0       68.36       97.34     53.57 o
  17   5   0       62.70       15.50    116.68 o
  19   5   0       20.50      108.47    120.46 o
  21   5   0       70.13      106.35    135.72 o
   0   6   0     1516.56     1336.98     58.49 o
   2   6   0      921.02     1005.18     40.03 o
   4   6   0     3281.81     3521.03    155.04 o
   6   6   0      934.15     1093.29     43.41 o
   8   6   0      681.61      692.43     41.90 o
  10   6   0     1612.55     1456.92     52.91 o
  12   6   0       70.25      -52.99     98.32 o
  14   6   0        2.90        0.55    112.20 o
  16   6   0      364.78      393.40     65.68 o
  18   6   0      238.11      278.06    263.82 o
  20   6   0       98.45      154.76    163.60 o
   1   7   0     2901.64     3081.72     70.27 o
   3   7   0        7.20       23.56     45.50 o
   5   7   0      467.08      442.50     38.27 o
   7   7   0      863.68      916.92     47.34 o
   9   7   0      171.98      181.19     55.69 o
  11   7   0       17.01       92.67     96.36 o
  13   7   0       89.94     -125.72    125.72 o
  15   7   0       94.99      105.16    140.31 o
  17   7   0       36.63       96.97    134.41 o
  19   7   0       70.81       53.25     74.65 o
   0   8   0      281.98      -62.26    158.72 o
   2   8   0      234.61      267.07    113.48 o
   4   8   0        5.16      -47.25     88.67 o
   6   8   0       60.49      127.76     48.77 o
   8   8   0        4.55       39.09    168.81 o
  10   8   0       35.61       50.58     57.17 o
  12   8   0       59.11       99.14     64.45 o
  14   8   0        4.29       56.41     65.93 o
  16   8   0       94.30       92.77     79.23 o
   1   9   0       23.54       36.08     56.09 o
   3   9   0      194.73      170.19     45.41 o
   5   9   0       61.91       33.51     55.05 o
   7   9   0      160.74      153.20     63.07 o
   9   9   0      190.99      177.57     51.82 o
  11   9   0        9.53      -97.66     97.66 o
  13   9   0       46.90      155.18    137.28 o
  15   9   0        0.49     -151.00    174.20 o
   0  10   0       87.59       76.62     71.15 o
   2  10   0      127.73       -9.91    133.70 o
   4  10   0      118.35      128.10     96.55 o
   6  10   0       72.43      -25.99    182.07 o
   8  10   0        1.84     -147.79    147.79 o
  10  10   0       49.47       14.80    127.96 o
   1  11   0       73.66        4.26    142.57 o
   3  11   0        5.43       85.59     74.75 o
   5  11   0        0.02      -15.12    110.32 o
 -23   1   1       91.20       98.94     53.37 o
 -21   1   1      148.18      176.24     48.27 o
 -19   1   1        6.88      -79.11     79.11 o
 -17   1   1       38.60       33.25     37.07 o
 -15   1   1      940.22      838.72     31.74 o
 -13   1   1     1141.58     1116.77     30.80 o
 -11   1   1      192.27      207.96     35.00 o
  -9   1   1     2775.82     3015.93     50.55 o
  -7   1   1     7155.19     8525.85    113.89 o
  -5   1   1      637.14      766.16     18.08 o
  -3   1   1    38653.34    40778.44    996.23 o
  -1   1   1      167.86      223.45     13.38 o
   1   1   1    10274.54    10337.74    212.43 o
   3   1   1     7640.30     7994.03    136.33 o
   5   1   1    15118.14    16761.91    368.25 o
   7   1   1     4946.52     5679.07    253.73 o
   9   1   1       66.29      134.70     29.18 o
  11   1   1      679.40      743.74     26.14 o
  13   1   1      719.69      806.62     28.47 o
  15   1   1     4027.35     4064.34     63.55 o
  17   1   1      559.19      589.67     33.46 o
  19   1   1       14.13      -91.93     91.93 o
  21   1   1       29.06      -51.06     80.80 o
  23   1   1      131.09       13.39     65.86 o
 -24   2   1      135.94      109.97     86.63 o
 -22   2   1      220.38       87.99     72.40 o
 -20   2   1        1.36      101.18    114.93 o
 -18   2   1     1032.38     1069.49     55.57 o
 -16   2   1      370.29      356.31     43.13 o
 -14   2   1      182.20       55.10    193.53 o
 -12   2   1     5082.56     4947.76    139.99 o
 -10   2   1      972.19     1035.82     47.21 o
  -8   2   1     5586.09     6732.40    255.61 o
  -6   2   1     5466.46     5493.33    501.73 o
  -4   2   1     2808.38     3027.80    148.29 o
  -2   2   1    13175.87    12866.79    209.18 o
   0   2   1    17717.76    17258.81    168.13 o
   2   2   1     1109.17     1138.21     27.79 o
   4   2   1     6332.38     7344.68    134.72 o
   6   2   1     9784.10    11808.80    334.71 o
   8   2   1       18.58        6.90     43.10 o
  10   2   1     4170.74     4708.90    220.29 o
  12   2   1      961.96     1030.25     73.29 o
  14   2   1     2385.49     2384.28     60.29 o
  16   2   1       41.42       42.01     38.07 o
  18   2   1      236.93      193.47     59.68 o
  20   2   1       72.90      103.48     73.20 o
  22   2   1       75.82       65.30     71.85 o
 -23   3   1       40.76      -31.93    155.90 o
 -21   3   1       14.56       36.44    138.15 o
 -19   3   1       15.45       52.63     59.95 o
 -17   3   1       18.46       -6.25     99.10 o
 -15   3   1      107.09     -115.13    142.81 o
 -13   3   1      208.98      225.26     33.50 o
 -11   3   1       49.45       90.62     53.62 o
  -9   3   1      285.80      319.55     30.97 o
  -7   3   1     4242.62     5075.35    124.15 o
  -5   3   1     3289.15     3564.98     99.54 o
  -3   3   1     6309.36     6653.95    408.17 o
  -1   3   1      516.73      552.82     27.54 o
   1   3   1      431.53      515.44     26.33 o
   3   3   1     3816.54     3994.64    101.19 o
   5   3   1     5481.28     6906.16    159.92 o
   7   3   1       67.90       32.71     69.69 o
   9   3   1      282.69      437.65    188.31 o
  11   3   1      301.78      377.80    146.75 o
  13   3   1     2602.35     2486.45    130.93 o
  15   3   1      856.88      733.97     48.30 o
  17   3   1      163.09      130.86     54.65 o
  19   3   1       51.50      -79.62    139.55 o
  21   3   1       37.70       62.41     72.48 o
  23   3   1       39.47      -86.60     86.60 o
 -22   4   1       70.03       69.39     75.35 o
 -20   4   1       25.05       70.59    130.15 o
 -18   4   1      388.05      314.56     54.52 o
 -16   4   1        9.18        9.06     56.44 o
 -14   4   1      163.65      160.72     37.66 o
 -12   4   1      831.05      764.21     42.57 o
 -10   4   1      408.19      402.89     34.24 o
  -8   4   1      557.11      514.39     33.37 o
  -6   4   1     4745.59     5313.69    320.52 o
  -4   4   1     1471.94     1839.51     47.08 o
  -2   4   1      579.87      607.38     30.78 o
   0   4   1      768.60      862.28     32.05 o
   2   4   1     3389.22     4030.64    173.51 o
   4   4   1     7645.31     8410.39    192.16 o
   6   4   1        6.59      -59.04     67.64 o
   8   4   1       29.25       27.09     59.18 o
  10   4   1     3025.68     3277.01    245.35 o
  12   4   1      657.53      670.35     42.86 o
  14   4   1      329.28      289.99    155.73 o
  16   4   1      625.71      625.59     50.47 o
  18   4   1      132.88      111.19     67.19 o
  20   4   1      125.31       86.51     90.82 o
  22   4   1      318.92       46.19    165.46 o
 -21   5   1       62.22      187.11    222.00 o
 -19   5   1      471.26      569.27     58.99 o
 -17   5   1       13.76        8.05    113.90 o
 -15   5   1      420.38      423.44     48.76 o
 -13   5   1      874.06      892.88     53.36 o
 -11   5   1     1002.70     1061.63     66.36 o
  -9   5   1     1013.88     1210.66     45.64 o
  -7   5   1      325.13      412.34     32.47 o
  -5   5   1      259.43      151.67     42.75 o
  -3   5   1     5667.71     5943.12    133.03 o
  -1   5   1       40.53       47.85     35.62 o
   1   5   1       11.35      -27.77     72.43 o
   3   5   1      276.40      241.30     29.13 o
   5   5   1     2020.05     2271.37     57.36 o
   7   5   1     1092.36     1188.22    131.78 o
   9   5   1     2281.18     2537.40     92.53 o
  11   5   1      809.03      786.99     85.69 o
  13   5   1     1984.05     2010.07     88.17 o
  15   5   1      131.59       49.96     60.79 o
  17   5   1      511.09      471.73     57.26 o
  19   5   1      179.54      113.65     59.98 o
  21   5   1       30.99      -83.65     83.65 o
 -20   6   1       56.05     -144.80    169.46 o
 -18   6   1        0.05       59.24     70.55 o
 -16   6   1      102.83      116.37     90.73 o
 -14   6   1       27.47       59.10    111.21 o
 -12   6   1      228.50      437.42     86.29 o
 -10   6   1      213.75       29.65    100.22 o
  -8   6   1      256.97      345.47     37.43 o
  -6   6   1      519.94      455.47     37.36 o
  -4   6   1     1306.22     1466.02     46.80 o
  -2   6   1       72.43      -24.16     80.85 o
   0   6   1      971.90      988.90     39.65 o
   2   6   1       68.42       10.06     30.47 o
   4   6   1       26.46       26.16     41.02 o
   6   6   1     1470.56     1475.02     59.61 o
   8   6   1      220.23      270.60     37.76 o
  10   6   1       21.23      -50.72     50.72 o
  12   6   1       91.57       28.73    108.04 o
  14   6   1       24.66     -121.61    129.53 o
  16   6   1       39.92     -126.95    126.95 o
  18   6   1        5.13      -27.39     73.29 o
  20   6   1       36.59       99.97     76.69 o
 -19   7   1        3.67      -67.91    159.32 o
 -17   7   1       58.14      -76.65    249.11 o
 -15   7   1       51.44       75.26     63.10 o
 -13   7   1      221.54      102.76    125.31 o
 -11   7   1      194.10      176.73     75.08 o
  -9   7   1        0.47       40.99     56.27 o
  -7   7   1       14.24      -11.99     87.96 o
  -5   7   1      583.76      563.95     47.38 o
  -3   7   1     1988.36     1825.05    113.65 o
  -1   7   1      724.20      786.38     58.24 o
   1   7   1     1591.49     1747.24     52.77 o
   3   7   1      439.15      422.10     73.89 o
   5   7   1      314.11      343.57     38.25 o
   7   7   1      588.06      681.66     43.90 o
   9   7   1       11.19       28.79     47.66 o
  11   7   1        5.19      -51.95    114.58 o
  13   7   1       14.24       38.87     62.63 o
  15   7   1        0.01      -60.72     67.23 o
  17   7   1        1.95        6.79     69.48 o
  19   7   1       16.53       48.56     79.58 o
 -16   8   1       84.74        3.81    145.37 o
 -14   8   1        3.35     -143.08    143.08 o
 -12   8   1       87.50      104.64     55.50 o
 -10   8   1      454.14      495.74     50.70 o
  -8   8   1      215.33      159.39     46.23 o
  -6   8   1     2020.95     2146.39     66.49 o
  -4   8   1        3.94       -6.08    140.93 o
  -2   8   1      654.35      725.34     60.72 o
   0   8   1      244.69      267.09     79.70 o
   2   8   1       10.36      -94.69     94.69 o
   4   8   1      211.68      300.22     41.34 o
   6   8   1      795.39      755.22     52.50 o
   8   8   1       70.78     -113.02    113.02 o
  10   8   1      342.52      384.63     51.08 o
  12   8   1       33.65       71.48    118.51 o
  14   8   1        3.74     -104.66    139.23 o
  16   8   1      350.65      420.70     65.95 o
 -15   9   1        2.17      -30.27    193.01 o
 -13   9   1       11.98      -14.70    137.89 o
 -11   9   1        4.99     -135.47    135.47 o
  -9   9   1       80.02       36.17    127.28 o
  -7   9   1       89.63      137.03     46.51 o
  -5   9   1        3.57      -14.57    139.22 o
  -3   9   1      353.13      312.00    152.05 o
  -1   9   1       20.96     -122.44    122.44 o
   1   9   1      311.40      333.03     44.47 o
   3   9   1      152.35      175.04     46.70 o
   5   9   1       64.86       86.07    121.76 o
   7   9   1      119.45      150.88     66.68 o
   9   9   1       44.74       56.39     65.01 o
  11   9   1       13.14     -122.33    135.12 o
  13   9   1        7.58       58.23     69.47 o
 -12  10   1       31.84       -6.21    151.28 o
 -10  10   1       59.80      -28.29    160.43 o
  -8  10   1       31.73     -102.73    144.38 o
  -6  10   1      140.91      127.28     70.50 o
  -4  10   1       25.68      -39.48    131.63 o
  -2  10   1        1.54       80.09    116.92 o
   0  10   1       68.48      103.07    110.44 o
   2  10   1        7.61      -12.66    119.72 o
   4  10   1       14.11     -141.75    141.75 o
   6  10   1      116.39      152.72     52.54 o
   8  10   1       37.99       90.71    132.14 o
  10  10   1        9.04      -91.59     91.59 o
  -7  11   1        2.17      -45.21    146.75 o
  -5  11   1        8.56      121.65    141.32 o
  -3  11   1       32.81       86.73     64.49 o
  -1  11   1        8.37     -103.72    149.99 o
   1  11   1        6.58       67.91     71.78 o
   3  11   1      133.03      156.17     62.15 o
   5  11   1        0.62      120.56    122.03 o
 -24   0   2      540.55      190.02    232.09 o
 -22   0   2        9.37     -185.91    233.46 o
 -20   0   2      120.03        0.00    166.25 o
 -18   0   2       94.07       28.05    145.04 o
 -16   0   2     1212.18     1200.66     72.01 o
 -14   0   2     1460.48     1457.04     69.27 o
 -12   0   2     5850.17     5747.27    199.77 o
 -10   0   2     2526.93     2647.44     85.35 o
  -8   0   2      615.70      564.07     42.76 o
  -6   0   2    16848.38    16907.95    283.75 o
  -4   0   2     1145.10     1241.37     37.97 o
  -2   0   2    27522.04    27397.66    226.28 o
   0   0   2    11095.91     3858.19    142.81 o
   2   0   2       12.60       21.89     65.51 o
   4   0   2     9255.63     3947.30    146.92 o
   6   0   2     2478.15     2690.88     92.19 o
   8   0   2      144.72       69.27    109.98 o
  10   0   2      522.50      476.16     50.63 o
  12   0   2      917.65     1062.98     61.23 o
  14   0   2     3476.81     3361.34    106.90 o
  16   0   2      606.68      -26.34    202.33 o
  18   0   2      139.96      158.04     65.16 o
  20   0   2       30.29       17.45    168.30 o
  22   0   2      133.30       65.85     81.75 o
 -23   1   2       48.40       70.94    137.04 o
 -21   1   2       62.46      -70.23     83.81 o
 -19   1   2      550.71      629.77     67.99 o
 -17   1   2       91.81      -66.88    108.83 o
 -15   1   2     1213.37     1248.51     54.47 o
 -13   1   2      108.11      105.76     32.03 o
 -11   1   2        0.48       14.06     37.02 o
  -9   1   2     6613.49     6237.29    159.38 o
  -7   1   2     3580.24     3967.24     96.15 o
  -5   1   2    10111.06    10139.06    333.77 o
  -3   1   2    10371.75    10505.82    490.10 o
  -1   1   2      134.73      114.35     15.90 o
   1   1   2     7647.39     3043.10   1178.34 o
   3   1   2     5940.58     2584.78     91.33 o
   5   1   2      590.23      517.67     29.92 o
   7   1   2     1305.36     1172.51     47.89 o
   9   1   2      356.71      414.20     31.80 o
  11   1   2      303.51      236.24    104.93 o
  13   1   2       44.71       56.78     85.42 o
  15   1   2      969.16      855.35     49.90 o
  17   1   2      265.78      160.33    114.51 o
  19   1   2      293.51      301.80     51.33 o
  21   1   2       28.09       49.85    127.65 o
  23   1   2       98.96       96.30    135.47 o
 -24   2   2       22.64      -76.62     88.25 o
 -22   2   2       39.91      -37.63    177.36 o
 -20   2   2       66.08       78.85     63.80 o
 -18   2   2       46.22      -99.54    135.80 o
 -16   2   2      361.90      366.36     58.49 o
 -14   2   2     4582.51     4278.08    164.71 o
 -12   2   2       25.06       78.33     95.61 o
 -10   2   2       21.88       35.40     36.94 o
  -8   2   2      100.04      136.14     37.80 o
  -6   2   2     2270.14     2583.82     84.15 o
  -4   2   2      558.35      635.05     35.06 o
  -2   2   2       91.88       62.43     70.98 o
   0   2   2       81.18       33.35     77.48 o
   2   2   2     1642.31      969.94     52.34 o
   4   2   2      286.66      313.34     38.48 o
   6   2   2      436.13      213.79     43.78 o
   8   2   2        3.45      -34.89    101.59 o
  10   2   2        6.82      -16.93    101.94 o
  12   2   2     2437.88     2637.52     85.86 o
  14   2   2     1548.04     1334.58     77.14 o
  16   2   2      199.07      292.30     57.98 o
  18   2   2       57.09      -79.02    158.04 o
  20   2   2       73.73       36.09    198.23 o
  22   2   2       19.65      122.46    178.05 o
 -23   3   2        0.02     -185.23    222.52 o
 -21   3   2      804.45      837.56     90.99 o
 -19   3   2      185.20      116.47     70.30 o
 -17   3   2     1037.30     1067.25     76.28 o
 -15   3   2      192.16      140.08     51.99 o
 -13   3   2      658.40      649.76     57.13 o
 -11   3   2      385.15      324.62     46.01 o
  -9   3   2     4525.30     4711.14    151.19 o
  -7   3   2     2378.49     2392.43     92.02 o
  -5   3   2     4253.98     4966.15    164.88 o
  -3   3   2     5316.16     4237.72    156.67 o
  -1   3   2     3759.34     3551.19    112.03 o
   1   3   2     3204.55     2775.72    100.40 o
   3   3   2    18939.55    16720.15    406.89 o
   5   3   2      102.37      122.12     41.90 o
   7   3   2     6842.06     7245.36    234.49 o
   9   3   2      945.19     1186.12     60.55 o
  11   3   2     1629.64     1648.60     69.61 o
  13   3   2      134.11       57.64    139.05 o
  15   3   2      716.60      653.18     69.27 o
  17   3   2      191.18      137.85    153.25 o
  19   3   2      728.72      796.17     86.71 o
  21   3   2        2.59     -234.49    234.49 o
  23   3   2      291.87      365.67     89.96 o
 -22   4   2        2.39       80.56    188.82 o
 -20   4   2        0.88      -35.58    186.43 o
 -18   4   2      180.81      252.28     62.94 o
 -16   4   2      890.97      543.38    195.83 o
 -14   4   2       44.43      106.04    118.01 o
 -12   4   2     2611.72     2429.37     92.53 o
 -10   4   2      958.74      977.97     56.78 o
  -8   4   2     1006.51      999.70     53.36 o
  -6   4   2     1696.98     1498.60     58.66 o
  -4   4   2       38.18       60.20     83.46 o
  -2   4   2      382.95      521.83     44.47 o
   0   4   2      561.46      286.48     44.13 o
   2   4   2     1777.59     1578.31     58.49 o
   4   4   2      736.87      766.06     48.06 o
   6   4   2      867.30      870.22     53.02 o
   8   4   2     2183.14     2034.28     75.60 o
  10   4   2     3956.10     4443.47    140.25 o
  12   4   2      423.93      404.67     57.64 o
  14   4   2     1176.13     1092.05     77.82 o
  16   4   2      106.78       93.56     64.31 o
  18   4   2      219.70       51.65    185.06 o
  20   4   2       39.22      -97.32    201.31 o
  22   4   2        0.17       43.61    202.16 o
 -21   5   2        7.71      176.85     78.33 o
 -19   5   2       16.32       17.79    176.34 o
 -17   5   2        3.14       15.74    171.38 o
 -15   5   2      130.05       68.93    157.69 o
 -13   5   2     2024.89     2054.98     82.78 o
 -11   5   2      836.17      793.77     61.23 o
  -9   5   2      710.12      598.79     52.34 o
  -7   5   2      209.24      101.94    132.55 o
  -5   5   2      201.77      177.53     43.10 o
  -3   5   2        2.29      -21.89     87.57 o
  -1   5   2      217.15      246.12     40.02 o
   1   5   2      426.31      426.05     45.15 o
   3   5   2       36.22      -38.65    106.55 o
   5   5   2      147.30      164.54     43.44 o
   7   5   2       47.64       -9.75     46.35 o
   9   5   2      958.53      989.26     66.70 o
  11   5   2     1639.62     1399.06     81.07 o
  13   5   2        4.31       82.27    148.80 o
  15   5   2       26.32     -192.24    192.24 o
  17   5   2      121.60      125.71     74.91 o
  19   5   2        0.33      176.51    189.16 o
  21   5   2        0.79      131.18    207.46 o
 -20   6   2       12.78        0.00     82.95 o
 -18   6   2      256.41      331.64     73.89 o
 -16   6   2      224.15      145.55     73.89 o
 -14   6   2      736.69      682.60     72.52 o
 -12   6   2        1.78       77.31    117.33 o
 -10   6   2        0.79       22.58     47.89 o
  -8   6   2       11.18        0.00    111.34 o
  -6   6   2     3168.93     2669.16     90.65 o
  -4   6   2      122.05       98.52     44.64 o
  -2   6   2     1664.35     1539.48     69.27 o
   0   6   2     1497.79     1336.12     64.31 o
   2   6   2      523.76      561.33     52.17 o
   4   6   2     2790.62     2924.35     91.50 o
   6   6   2      136.40       56.44     48.57 o
   8   6   2      348.93      378.33     57.13 o
  10   6   2        5.45     -140.93    141.45 o
  12   6   2      196.85      128.79     65.68 o
  14   6   2      149.33     -191.90    191.90 o
  16   6   2      135.95      192.93     77.82 o
  18   6   2       11.17       39.85    225.25 o
  20   6   2       22.13       66.36    205.93 o
 -19   7   2        2.22      124.68    211.91 o
 -17   7   2        0.59     -112.54    158.04 o
 -15   7   2      293.96      403.13     73.37 o
 -13   7   2       63.09     -164.02    164.02 o
 -11   7   2       67.08       13.85    147.77 o
  -9   7   2      889.02      980.54     68.93 o
  -7   7   2       34.38      104.84     51.82 o
  -5   7   2     1086.21     1047.93     67.05 o
  -3   7   2      497.11      649.93     60.72 o
  -1   7   2        2.48      -74.74    129.30 o
   1   7   2      104.16      145.55     51.82 o
   3   7   2      588.27      639.84     62.94 o
   5   7   2       84.10      142.13     49.94 o
   7   7   2      419.97      525.93     63.11 o
   9   7   2      115.24      -83.29    147.77 o
  11   7   2        2.39       15.39    167.44 o
  13   7   2      261.24      235.51     78.50 o
  15   7   2       49.76      -18.81    208.66 o
  17   7   2        3.27      126.74     79.19 o
 -16   8   2        0.23      -98.86    211.06 o
 -14   8   2       33.08      144.52    192.07 o
 -12   8   2       24.81      154.10     62.09 o
 -10   8   2       47.40       61.23    165.05 o
  -8   8   2        0.11       85.69    155.13 o
  -6   8   2       31.64        0.00    133.92 o
  -4   8   2       39.90        0.00    137.68 o
  -2   8   2        0.50     -167.96    167.96 o
   0   8   2       63.06     -114.59    160.60 o
   2   8   2        0.11      -55.76     55.76 o
   4   8   2       27.81       67.73    137.34 o
   6   8   2        6.73      -42.93    175.31 o
   8   8   2        0.19       45.84    153.42 o
  10   8   2        2.28     -148.80    199.08 o
  12   8   2       10.52       53.88    160.94 o
  14   8   2       17.15      -39.34    199.43 o
  16   8   2        1.09     -107.41    222.34 o
 -15   9   2      132.69      151.37     84.49 o
 -13   9   2       68.66     -218.41    218.41 o
 -11   9   2       62.31      -17.96    184.55 o
  -9   9   2      553.18      417.67     83.29 o
  -7   9   2      100.55       80.39    157.35 o
  -5   9   2       58.93     -124.00    168.30 o
  -3   9   2      378.62      360.54     71.66 o
  -1   9   2        0.19      -74.91    150.00 o
   1   9   2      292.12      332.83     70.12 o
   3   9   2       43.48       46.52    166.07 o
   5   9   2        1.43       48.40    156.33 o
   7   9   2      493.22      570.91     77.82 o
   9   9   2       62.69       54.39    211.23 o
  11   9   2       27.05      -39.00    216.53 o
  13   9   2      159.52      179.59     86.54 o
 -12  10   2       32.98      -84.49    212.08 o
 -10  10   2       42.96       47.89     75.94 o
  -8  10   2       23.71       28.56     71.49 o
  -6  10   2      223.29       91.16    197.03 o
  -4  10   2       13.61      -70.81    201.14 o
  -2  10   2      108.08      204.39     74.06 o
   0  10   2       88.45      102.28     69.95 o
   2  10   2        0.17      -61.23     71.66 o
   4  10   2      161.14      262.20     75.26 o
   6  10   2       32.46      151.71    174.80 o
   8  10   2       88.36       79.70    221.32 o
  10  10   2       51.64        0.00    209.35 o
  -5  11   2       10.29     -205.75    246.80 o
  -3  11   2        6.79     -230.73    230.73 o
  -1  11   2        2.05      160.94    192.76 o
   1  11   2        0.06     -243.72    243.72 o
   3  11   2        1.39       15.39     82.78 o
   5  11   2       41.02      169.67    187.28 o
 -25   1   3       51.66      -61.48     84.98 o
 -23   1   3       72.13       45.03     76.21 o
 -21   1   3       90.08      106.06     48.92 o
 -19   1   3     1904.40     1715.10     68.01 o
 -17   1   3     2286.95     2221.34     69.08 o
 -15   1   3      790.39      789.42     43.36 o
 -13   1   3      544.98      658.39     42.84 o
 -11   1   3      809.43      871.23     37.54 o
  -9   1   3    13198.25    14772.37    336.42 o
  -7   1   3       38.30       17.29     31.92 o
  -5   1   3        9.72      -59.18     59.18 o
  -3   1   3     7703.63     8079.32    954.20 o
  -1   1   3     4846.83     3184.74    222.69 o
   1   1   3    34533.55     5771.78    144.84 o
   3   1   3     2474.53      500.32    231.15 o
   5   1   3      629.97      416.58    199.17 o
   7   1   3      499.61      386.60    132.81 o
   9   1   3        0.19       23.56     38.02 o
  11   1   3     2773.41     2286.95     65.46 o
  13   1   3      707.64      559.89     45.89 o
  15   1   3      181.21      111.90     54.84 o
  17   1   3       71.06      -41.08    114.34 o
  19   1   3      210.46      137.42    202.42 o
  21   1   3      323.13      258.59     78.08 o
  23   1   3        0.44     -171.85    171.85 o
 -24   2   3       98.08      178.73     87.74 o
 -22   2   3       75.58      168.81    193.95 o
 -20   2   3      539.53      131.18    229.87 o
 -18   2   3      178.57     -156.15    173.94 o
 -16   2   3     1433.11     1299.01     77.31 o
 -14   2   3      172.53      199.08     50.46 o
 -12   2   3     5284.79     4935.03    170.35 o
 -10   2   3      579.96      505.92     48.06 o
  -8   2   3     5375.49     5050.47    169.32 o
  -6   2   3     4074.86     3628.49    140.25 o
  -4   2   3       45.05       55.93     82.10 o
  -2   2   3      683.71      545.77     39.34 o
   0   2   3     5001.87     1874.71     83.46 o
   2   2   3     1063.87      545.09     52.68 o
   4   2   3      313.17      220.29     43.61 o
   6   2   3     1418.10     1010.81     63.80 o
   8   2   3       73.92       14.88    107.07 o
  10   2   3      646.29      452.39     61.74 o
  12   2   3       50.25       31.64    120.07 o
  14   2   3       63.87     -143.84    143.84 o
  16   2   3      744.65      617.78     75.60 o
  18   2   3       12.39       29.42     68.58 o
  20   2   3      120.62     -167.27    223.88 o
  22   2   3      146.54     -230.90    231.92 o
 -23   3   3        4.34      -61.57    221.15 o
 -21   3   3        0.46      -18.13    190.53 o
 -19   3   3      233.84      348.57     68.93 o
 -17   3   3     1200.07     1187.66     79.19 o
 -15   3   3       99.97     -140.42    140.42 o
 -13   3   3      253.80      282.55     54.22 o
 -11   3   3       10.14      -86.03    126.05 o
  -9   3   3      396.24      446.06     47.38 o
  -7   3   3     1210.26     1458.24     54.90 o
  -5   3   3     4556.96     3598.56    124.86 o
  -3   3   3      115.24        9.58     84.83 o
  -1   3   3     2472.07     1457.56     68.41 o
   1   3   3      118.98       77.82     35.75 o
   3   3   3      163.67      116.99     41.73 o
   5   3   3      395.05      187.80     53.36 o
   7   3   3      200.88      114.42     48.92 o
   9   3   3        3.00       14.71     44.47 o
  11   3   3       95.83      104.16    118.53 o
  13   3   3      451.83       96.81    166.76 o
  15   3   3       42.84       69.61    155.13 o
  17   3   3        0.86       63.62    166.42 o
  19   3   3        3.18        0.00    203.19 o
  21   3   3       37.66     -204.22    226.45 o
 -22   4   3       51.14      120.58    236.71 o
 -20   4   3      125.95       58.49     80.90 o
 -18   4   3      367.98      359.34     76.62 o
 -16   4   3      688.00      708.94     71.32 o
 -14   4   3       35.72      106.38    133.75 o
 -12   4   3      617.90      554.15     59.69 o
 -10   4   3      113.11       48.06     44.47 o
  -8   4   3      473.98      472.57     49.26 o
  -6   4   3     4178.76     3804.49    141.62 o
  -4   4   3      149.68      154.44     42.07 o
  -2   4   3      172.63      187.62     40.88 o
   0   4   3      592.85      347.54     47.72 o
   2   4   3      974.13      925.64     57.64 o
   4   4   3     3845.55     2901.26    111.00 o
   6   4   3      633.58      541.84     55.42 o
   8   4   3     1192.78      904.43     69.78 o
  10   4   3      158.58      -31.81    149.83 o
  12   4   3       26.71       72.86    143.50 o
  14   4   3      119.92       29.25     62.94 o
  16   4   3      226.31      322.74     70.30 o
  18   4   3        0.15     -196.86    196.86 o
  20   4   3       17.31     -216.70    216.70 o
 -21   5   3      113.27      137.68     80.39 o
 -19   5   3       68.54      114.08     72.35 o
 -17   5   3      176.09      119.55     71.66 o
 -15   5   3     2092.34     1721.80    101.08 o
 -13   5   3       13.28       -5.47     56.95 o
 -11   5   3      908.16      876.04     67.39 o
  -9   5   3     1033.26      864.58     63.11 o
  -7   5   3     1186.52      863.04     68.41 o
  -5   5   3      709.30      393.72     52.51 o
  -3   5   3      771.92      422.97     55.93 o
  -1   5   3     1731.02     1107.62     69.61 o
   1   5   3     3266.38     2536.44     85.69 o
   3   5   3      207.23       48.40    106.38 o
   5   5   3      151.62      103.30     44.64 o
   7   5   3     2425.41     1780.64     91.85 o
   9   5   3      710.18      796.51     67.22 o
  11   5   3     1546.21     1082.99     82.78 o
  13   5   3      164.28      113.40    155.30 o
  15   5   3       35.35      -16.08    183.69 o
  17   5   3      771.64      447.43    103.99 o
  19   5   3       48.31      181.13    227.65 o
 -20   6   3       20.34       60.03    244.92 o
 -18   6   3      147.46       35.75    196.69 o
 -16   6   3       56.85       63.80    171.89 o
 -14   6   3        0.38      -21.38     62.77 o
 -12   6   3       94.59       78.68     54.05 o
  -8   6   3       89.31      -31.64    129.64 o
  -6   6   3       83.41       39.51     45.50 o
  -4   6   3     1264.92     1110.87     68.41 o
  -2   6   3     1005.19      778.89     60.03 o
   0   6   3      512.09      435.97     53.36 o
   2   6   3      562.07      423.48     53.19 o
   4   6   3       95.80      109.80    119.72 o
   6   6   3        2.15       54.22    123.83 o
   8   6   3       66.48       53.53     50.11 o
  10   6   3      360.95      426.39     67.73 o
  12   6   3        0.00      103.13    116.99 o
  14   6   3      120.05      111.00     69.78 o
  16   6   3       56.57      110.15    159.92 o
  18   6   3        3.50     -183.52    220.63 o
 -19   7   3        2.31       61.40    226.11 o
 -17   7   3       78.70      129.47    213.28 o
 -15   7   3      149.62      -16.76    196.86 o
 -13   7   3        0.08     -175.99    175.99 o
 -11   7   3       17.12      124.34    147.60 o
  -9   7   3      400.91      321.54     59.35 o
  -7   7   3        0.07      -59.18    122.46 o
  -5   7   3      993.74      995.93     72.35 o
  -3   7   3     1595.15     1674.60     75.08 o
  -1   7   3      783.15      958.65     65.51 o
   1   7   3     2422.09     2456.05     86.03 o
   3   7   3     1524.39     1539.99     75.08 o
   5   7   3      383.88      519.43     59.35 o
   7   7   3       13.97      -26.00    127.25 o
   9   7   3      269.22      271.94     67.73 o
  11   7   3      175.28      205.41     69.95 o
  13   7   3      129.10      102.79    197.03 o
  15   7   3       53.04      113.57    193.10 o
  17   7   3       77.17     -285.46    285.46 o
 -18   8   3      314.25      360.54     96.81 o
 -16   8   3       21.87     -174.80    203.70 o
 -14   8   3       34.56       88.08     73.20 o
 -12   8   3      477.78      529.69     77.99 o
 -10   8   3       14.84     -166.59    167.44 o
  -8   8   3     1217.90     1339.71     82.61 o
  -6   8   3      110.86      141.79     61.57 o
  -4   8   3      133.91       13.00    146.75 o
  -2   8   3      381.78      397.31     66.19 o
   0   8   3        0.26       38.48    114.94 o
   2   8   3       32.74     -135.12    135.12 o
   4   8   3      695.00      791.21     75.26 o
   6   8   3       22.11      -43.44    185.74 o
   8   8   3      419.82      453.07     74.74 o
  10   8   3       60.72        0.00    182.66 o
  12   8   3        0.25      109.29    179.42 o
  14   8   3       48.53       44.81     83.29 o
  16   8   3        9.11      130.16    235.69 o
 -15   9   3        6.87      -82.61    214.65 o
 -13   9   3        1.72      -76.62    185.91 o
 -11   9   3        4.77       89.28    174.97 o
  -9   9   3      100.15      186.94     71.49 o
  -7   9   3       10.68     -185.57    185.57 o
  -5   9   3       78.18      -77.14    179.59 o
  -3   9   3       46.96      133.75     60.55 o
  -1   9   3       37.49     -149.83    179.76 o
   1   9   3      253.85      300.17     73.89 o
   3   9   3       15.03       62.26    177.70 o
   5   9   3       23.06      -32.50    185.57 o
   7   9   3        0.10      102.62    174.63 o
   9   9   3       45.69      112.20     75.26 o
  11   9   3        0.01     -137.00    231.75 o
  13   9   3        3.41      -72.86     88.94 o
 -12  10   3        1.84     -166.59    197.54 o
 -10  10   3        4.12      -98.52    210.20 o
  -8  10   3       18.85       84.49     75.43 o
  -6  10   3        1.37      108.78    178.39 o
  -4  10   3       16.47       88.25    173.09 o
  -2  10   3       32.69       69.61    187.62 o
   0  10   3       11.60     -104.84    185.74 o
   2  10   3       71.50      -35.40    213.62 o
   4  10   3      303.19      194.81     84.66 o
   6  10   3       13.10      -95.27    221.32 o
   8  10   3      204.04     -100.23    244.75 o
  10  10   3        4.59      -63.62    242.36 o
  -5  11   3       80.88     -204.22    250.91 o
  -3  11   3       21.24      141.10    199.43 o
  -1  11   3       15.79      140.42    191.39 o
   1  11   3      105.61      -20.35    213.11 o
   3  11   3        2.01       99.03     85.35 o
 -24   0   4      339.32      -20.70    255.01 o
 -22   0   4      257.99      114.42     76.97 o
 -20   0   4      265.16      295.21     68.41 o
 -18   0   4      982.22     1114.46     74.91 o
 -16   0   4        8.48     -121.61    121.61 o
 -14   0   4     1843.85     1866.33     72.01 o
 -12   0   4      994.68      973.01     54.22 o
 -10   0   4       49.13       76.45    103.30 o
  -8   0   4      582.95      494.63     42.07 o
  -6   0   4     4987.02     5878.45    190.87 o
  -4   0   4    65198.48    65041.13    493.43 o
  -2   0   4   168901.06   150298.02    696.45 o
   0   0   4    14203.92    14420.77    235.69 o
   2   0   4     4786.18     5449.84    168.30 o
   4   0   4     1909.04     2362.33     78.33 o
   6   0   4     2766.21     3308.66    109.80 o
   8   0   4      665.25      839.95     50.63 o
  10   0   4        4.20        0.00     93.21 o
  12   0   4      233.97      231.07     48.74 o
  14   0   4      719.36      791.03     63.80 o
  16   0   4     1023.13     1263.77     77.65 o
  18   0   4        5.03       16.25    154.96 o
  20   0   4      413.37      314.53     84.15 o
  22   0   4       89.21       -6.33     86.37 o
 -25   1   4       14.73       68.74     79.55 o
 -23   1   4        3.64      -47.27    195.75 o
 -21   1   4       16.34       35.33     61.66 o
 -19   1   4       79.85       67.04     59.42 o
 -17   1   4       33.69       33.74     98.96 o
 -15   1   4      483.95      496.38     57.98 o
 -13   1   4     1538.86     1640.54     61.14 o
 -11   1   4     6180.02     6538.78    153.63 o
  -9   1   4     2067.62     2358.56     54.36 o
  -7   1   4     3357.87     3448.75    202.59 o
  -5   1   4    15086.29    16914.36    206.96 o
  -3   1   4    39806.08    40173.77    685.85 o
  -1   1   4     3039.12     3472.61     84.23 o
   1   1   4     2724.05     3154.73     85.43 o
   3   1   4      429.71      448.81     26.61 o
   5   1   4     2116.81     2512.48     63.85 o
   7   1   4     2737.55     3540.06     82.52 o
   9   1   4      280.52      379.86     47.21 o
  11   1   4      195.44      287.87     66.28 o
  13   1   4       41.51       59.99     81.91 o
  15   1   4      113.17       53.02     95.96 o
  17   1   4      227.98      279.18     90.99 o
  19   1   4       30.53      143.87     60.86 o
  21   1   4       17.40      -35.52    113.48 o
 -24   2   4       13.23       87.91     93.73 o
 -22   2   4       15.41       36.94    171.38 o
 -20   2   4       28.78       72.69     70.81 o
 -18   2   4      226.30      161.80     61.91 o
 -16   2   4       88.93      124.86     51.48 o
 -14   2   4        3.09      -10.26    112.03 o
 -12   2   4     1913.91     2115.87     70.64 o
 -10   2   4      827.51     1015.94     50.46 o
  -8   2   4      130.05       67.56     39.34 o
  -6   2   4      365.41      451.53     37.63 o
  -4   2   4       43.06      -77.99     78.16 o
  -2   2   4        1.41        7.87     80.73 o
   0   2   4       99.25      121.61     29.93 o
   2   2   4     2318.84     3061.34    109.29 o
   4   2   4     3628.11     4216.34    141.62 o
   6   2   4     5795.27     7297.01    243.90 o
   8   2   4     1871.57     2252.86     70.30 o
  10   2   4     1328.78     1393.93     63.28 o
  12   2   4      365.88      258.95     55.42 o
  14   2   4     1583.65     1583.09     80.04 o
  16   2   4       28.95      117.16    140.59 o
  18   2   4      125.40      117.16    171.38 o
  20   2   4        0.66      -68.41     72.18 o
  22   2   4       13.35     -219.78    219.78 o
 -23   3   4      199.88      239.45     91.50 o
 -21   3   4      356.29      403.47     78.68 o
 -19   3   4      112.56      155.98    167.27 o
 -17   3   4      374.65      408.77     67.22 o
 -15   3   4      333.27      450.16     55.59 o
 -13   3   4      293.72      340.02     52.68 o
 -11   3   4      362.58      282.38     42.42 o
  -9   3   4     1242.21     1268.56     54.90 o
  -7   3   4        4.96       61.23     36.77 o
  -5   3   4     2103.44     2190.27     77.82 o
  -3   3   4        0.13      -82.44     92.19 o
  -1   3   4      370.74      509.17     40.02 o
   1   3   4     6304.56     7034.30    224.57 o
   3   3   4      801.55      999.70     49.43 o
   5   3   4     5244.67     5912.66    205.58 o
   7   3   4     1005.74     1241.71     58.15 o
   9   3   4     1809.12     1848.71     70.47 o
  11   3   4      730.87      727.75     63.45 o
  13   3   4        2.35     -123.83    123.83 o
  15   3   4      153.41       86.03    146.23 o
  17   3   4      458.00      509.68     75.77 o
  19   3   4        9.06      110.83    212.42 o
  21   3   4      148.98       41.56    222.00 o
 -22   4   4       20.68      -79.19    230.90 o
 -20   4   4      288.57      390.98     80.39 o
 -18   4   4      111.03       46.18    188.48 o
 -16   4   4      154.27       67.39    165.90 o
 -14   4   4      648.61      845.77     66.87 o
 -12   4   4      330.36      354.73     53.53 o
 -10   4   4      142.32      127.59     44.81 o
  -8   4   4       19.24       18.81     39.34 o
  -6   4   4      335.79      321.72     43.10 o
  -4   4   4     1810.74     2228.92     79.36 o
  -2   4   4     3905.50     4059.33    144.70 o
   0   4   4      539.90      597.25     44.98 o
   2   4   4       11.44      -20.35     88.77 o
   4   4   4        3.63       82.10     93.90 o
   6   4   4      289.73      341.38     46.86 o
   8   4   4      775.53      939.49     59.18 o
  12   4   4       13.68      -75.43    120.58 o
  14   4   4      261.40      308.89     63.97 o
  16   4   4        0.79       97.15    153.76 o
  18   4   4      141.95       54.90    177.19 o
  20   4   4       32.22       27.71     85.00 o
 -21   5   4       14.88      -78.68    210.89 o
 -19   5   4       54.23      -69.95    181.64 o
 -17   5   4       52.49      139.22    149.31 o
 -15   5   4      433.35      441.61     70.47 o
 -13   5   4      545.41      552.27     64.48 o
 -11   5   4       77.70      -10.78    116.99 o
  -9   5   4      293.61      337.62     50.11 o
  -7   5   4      730.91      842.17     56.10 o
  -5   5   4      111.39       73.54    112.88 o
  -3   5   4      114.15      -77.99    106.21 o
  -1   5   4      374.81      356.09     46.35 o
   1   5   4     1001.19     1127.12     57.64 o
   3   5   4      889.62      858.93     50.97 o
   5   5   4      289.05      433.57    123.66 o
   7   5   4      284.83      112.71    144.87 o
   9   5   4       36.21       11.63    118.36 o
  11   5   4      105.90       51.82    155.30 o
  13   5   4        0.07       43.78    170.01 o
  15   5   4        0.07     -183.35    183.35 o
  17   5   4        0.05      -18.47    174.28 o
  19   5   4      126.80      164.19    237.57 o
 -20   6   4       92.69     -139.39    210.71 o
 -18   6   4      319.18       89.11    214.65 o
 -16   6   4        0.37      -63.80    175.99 o
 -14   6   4       74.36       94.24     61.57 o
 -12   6   4     1209.72     1014.06     76.11 o
 -10   6   4      227.61      258.60     53.70 o
  -8   6   4      249.77      255.01     54.05 o
  -6   6   4     2493.23     2611.87     85.86 o
  -4   6   4     1561.31     -110.15    110.15 o
  -2   6   4     1133.57     1124.21     60.55 o
   0   6   4      145.13       18.64    124.86 o
   2   6   4      938.50      961.56     60.72 o
   4   6   4       39.24       48.06     49.09 o
   6   6   4      329.15      292.13     56.10 o
   8   6   4     1804.32     1797.91     85.35 o
  10   6   4      193.34      243.04     66.87 o
  12   6   4        0.03        0.00    183.52 o
  14   6   4      220.97       84.32    192.93 o
  16   6   4      172.95      312.14     83.81 o
  18   6   4      190.79      262.02     91.85 o
 -19   7   4        5.40      -81.58    244.07 o
 -17   7   4       81.95      -73.72    220.63 o
 -15   7   4      168.28      -66.87    199.77 o
 -13   7   4        0.09     -192.76    192.76 o
 -11   7   4      121.75      342.07     60.38 o
  -9   7   4      287.43      320.35     56.95 o
  -7   7   4      564.25      609.57     65.16 o
  -5   7   4        2.12       23.09    119.04 o
  -3   7   4     1638.95     1687.60     77.14 o
  -1   7   4     1761.96     1929.78     80.04 o
   1   7   4       53.66      -45.15    141.45 o
   3   7   4      170.08      105.70    129.30 o
   5   7   4      900.53      917.26     70.81 o
   7   7   4        0.91      107.58    151.54 o
   9   7   4        8.56      -14.54    168.13 o
  11   7   4       85.41       15.91    180.78 o
  13   7   4       96.38       53.02    183.52 o
  15   7   4       39.26       78.68     81.24 o
  17   7   4      135.43      112.20     86.03 o
 -18   8   4       30.58       89.28     85.52 o
 -16   8   4        2.27        2.91     77.65 o
 -14   8   4       61.47       35.75    178.39 o
 -12   8   4       44.67       49.43    170.86 o
 -10   8   4        8.07        2.22     64.14 o
  -8   8   4       19.65       71.66    145.55 o
  -6   8   4       37.86     -162.82    162.82 o
  -4   8   4      178.08      -92.87    160.77 o
  -2   8   4      391.93      256.89     65.68 o
   0   8   4       39.92      -13.17    129.64 o
   2   8   4       17.09        0.00    138.02 o
   4   8   4       73.92      181.30     54.56 o
   6   8   4        0.02     -171.55    171.55 o
   8   8   4        0.47      -38.14     67.39 o
  10   8   4      141.40      175.65     70.47 o
  12   8   4       27.70      -36.60     83.46 o
  14   8   4       38.83      122.29    207.98 o
 -15   9   4       12.16     -103.48    199.77 o
 -13   9   4        7.00      -38.48    181.30 o
 -11   9   4      199.32       89.96    236.54 o
  -9   9   4       34.92       67.90    171.55 o
  -7   9   4      165.31      104.50     72.01 o
  -5   9   4      247.87      140.76    191.05 o
  -3   9   4        1.00       92.36    162.14 o
  -1   9   4       48.95      130.84     68.93 o
   1   9   4      157.78      153.42     71.32 o
   3   9   4        9.02      127.59    164.19 o
   5   9   4      300.15      222.17     81.58 o
   7   9   4      121.69        0.00    202.50 o
   9   9   4       11.49     -216.02    216.02 o
  11   9   4      209.09     -140.59    237.74 o
  13   9   4        3.48     -238.08    252.45 o
 -12  10   4       17.86      -41.73    204.90 o
 -10  10   4       20.91       39.68    211.40 o
  -8  10   4       49.26      -37.97    228.16 o
  -6  10   4       78.80      -91.50    206.95 o
  -4  10   4      135.91       75.26     83.12 o
  -2  10   4       31.10       40.02     73.03 o
   0  10   4       23.93       71.32    203.02 o
   2  10   4      100.52      -18.98     80.73 o
   4  10   4       57.93      117.67     80.56 o
   6  10   4        0.74     -116.99    207.12 o
   8  10   4       68.38     -256.89    256.89 o
  -5  11   4       23.19       20.52    219.44 o
  -3  11   4       25.90      163.34    180.27 o
  -1  11   4       53.29      140.42     85.00 o
   1  11   4       23.48       58.49     81.41 o
   3  11   4        2.55      146.92    184.20 o
 -25   1   5        3.62       69.83    148.90 o
 -23   1   5      257.41      256.87    140.76 o
 -21   1   5       74.31       -7.79     67.53 o
 -19   1   5       69.05      -58.32    114.08 o
 -17   1   5      222.66      262.21     87.74 o
 -15   1   5       17.37       -0.99     46.04 o
 -13   1   5      454.06      454.05     36.03 o
 -11   1   5      648.14      613.08     34.76 o
  -9   1   5     1167.45     1310.12     40.79 o
  -7   1   5     1787.33     2120.23     50.76 o
  -5   1   5     6539.71     6691.17    146.34 o
  -3   1   5     5454.49     5550.55    127.77 o
  -1   1   5     1317.31     1104.59     31.87 o
   1   1   5      255.13      356.49     26.15 o
   3   1   5      501.77      704.99     59.26 o
   5   1   5     2259.64     2514.07    119.21 o
   7   1   5     1597.16     1859.62     44.14 o
   9   1   5       26.27      -34.32     73.81 o
  11   1   5      135.60      158.42     33.55 o
  13   1   5      719.38      824.68     87.14 o
  15   1   5      820.84      776.02     79.02 o
  17   1   5       85.26       21.64    118.30 o
  19   1   5       28.33      -29.33    126.87 o
  21   1   5       83.79       91.38     57.72 o
 -24   2   5      153.01      238.59     82.44 o
 -22   2   5       22.42      -18.81    184.38 o
 -20   2   5      419.71      327.36     75.60 o
 -18   2   5      429.96      471.20     66.19 o
 -16   2   5        1.28       79.70     46.52 o
 -14   2   5     2142.28     2166.49     78.16 o
 -12   2   5      966.58     1123.70     57.64 o
 -10   2   5     2245.14     2384.05     77.99 o
  -8   2   5     1405.18     1592.67     54.73 o
  -6   2   5       14.80       32.67     35.58 o
  -4   2   5        1.23       29.76     83.81 o
  -2   2   5     1298.32     1254.20     48.40 o
   0   2   5       13.65      -21.21     32.84 o
   2   2   5     1920.29     1571.12     61.91 o
   4   2   5     1150.78     1440.62     55.24 o
   6   2   5      338.49      303.59     43.10 o
   8   2   5     1067.90     1366.56     60.89 o
  10   2   5     1178.35     1338.00     67.39 o
  12   2   5     3082.55     3293.95    105.70 o
  14   2   5      186.38      191.90     62.09 o
  16   2   5       34.67      186.60    168.30 o
  18   2   5      272.47      294.18     72.86 o
  20   2   5      117.95      191.56     79.19 o
 -23   3   5        0.48      184.20    218.58 o
 -21   3   5        9.62       21.55     69.44 o
 -19   3   5       68.64      -95.10    173.43 o
 -17   3   5        7.02     -124.34    144.70 o
 -15   3   5      285.13      119.72    146.92 o
 -13   3   5      101.15      110.49     45.67 o
 -11   3   5      450.88      539.78     50.28 o
  -9   3   5      929.77     1231.79     54.73 o
  -7   3   5      860.54     1066.40     48.23 o
  -5   3   5      462.90      434.09     41.05 o
  -3   3   5      901.39      958.48     46.35 o
  -1   3   5     2213.83     2760.50     87.74 o
   1   3   5      388.35      522.51     42.42 o
   3   3   5     1829.85     2201.38     68.41 o
   5   3   5      440.85      543.89     45.15 o
   7   3   5      153.78      234.32     43.61 o
   9   3   5     1542.15     1781.84     71.15 o
  11   3   5     2310.94     2262.61     84.15 o
  13   3   5      619.69      677.13    165.90 o
  15   3   5       22.94      -45.32    163.00 o
  17   3   5        7.74      -51.31    167.10 o
  19   3   5       33.90      -96.63    186.26 o
  21   3   5      248.75      204.56     89.28 o
 -22   4   5       21.52       39.85    212.60 o
 -20   4   5      187.48      161.29     77.14 o
 -18   4   5       12.09     -124.17    168.64 o
 -16   4   5        0.06       40.88    127.08 o
 -14   4   5      308.57      131.35    143.33 o
 -12   4   5      381.53      328.56     51.99 o
 -10   4   5        0.64      -73.89    114.25 o
  -8   4   5     4318.23     4638.28    148.63 o
  -6   4   5        3.59       44.98     88.60 o
  -4   4   5      164.58      156.33     38.14 o
  -2   4   5      762.89      706.03     46.86 o
   0   4   5     2110.28     2636.15     94.41 o
   2   4   5     9970.23    10778.93    311.80 o
   4   4   5      796.53      777.86     50.46 o
   6   4   5       48.15       73.72     39.85 o
   8   4   5     6633.92     6836.93    233.29 o
  10   4   5     1436.99     1260.52     72.69 o
  12   4   5        3.92       26.68    132.89 o
  14   4   5      562.50      679.69     72.86 o
  16   4   5      125.75      109.63     70.64 o
  18   4   5       60.19        5.64     75.94 o
  20   4   5      588.49      495.83     96.12 o
 -21   5   5       73.03       59.35    198.91 o
 -19   5   5       30.98      -70.47    176.85 o
 -17   5   5      279.24      346.86     65.85 o
 -15   5   5      420.98      439.05     66.36 o
 -13   5   5      160.96      218.07     53.02 o
 -11   5   5        0.77      -22.06    115.62 o
  -9   5   5      283.69      211.40     48.23 o
  -7   5   5       37.93       69.78     40.36 o
  -5   5   5     2807.34     2931.53     87.40 o
  -3   5   5       32.24       65.68    100.06 o
  -1   5   5      636.76      633.85     47.55 o
   1   5   5        0.61      -76.11    101.59 o
   3   5   5        0.55        9.41     41.56 o
   5   5   5     1117.20     1183.56     61.40 o
   7   5   5       39.17       75.77    111.17 o
   9   5   5       32.44      -60.55    129.30 o
  11   5   5     1875.44     2116.72     89.62 o
  13   5   5       32.57      -45.67    159.06 o
  15   5   5      906.80      862.01     82.95 o
  17   5   5       95.70       18.98    208.66 o
  19   5   5      213.10      148.29    231.07 o
 -20   6   5        0.87       99.37    187.62 o
 -18   6   5       12.33      -17.79    181.98 o
 -16   6   5        8.58     -154.44    154.44 o
 -14   6   5       45.31      -62.26     62.26 o
 -12   6   5        6.74     -116.99    122.46 o
 -10   6   5       89.66      129.64     48.40 o
  -8   6   5      879.92      773.08     63.28 o
  -6   6   5      461.27      516.52     53.53 o
  -4   6   5       60.10       79.02    120.24 o
  -2   6   5      286.39      244.07     47.38 o
   0   6   5      304.09      396.29     47.55 o
   2   6   5       64.30       50.97    113.40 o
   4   6   5      462.28      595.88    127.76 o
   6   6   5     1264.83       68.41    141.27 o
   8   6   5        2.28      -55.59     55.59 o
  10   6   5       12.33      -56.78    161.29 o
  12   6   5      104.93      -15.74    176.17 o
  14   6   5       29.11      -17.45    178.39 o
  16   6   5       78.17     -174.46    216.02 o
  18   6   5       86.59       64.31    207.81 o
 -19   7   5        0.14      122.46     81.58 o
 -17   7   5      152.75      147.94    170.52 o
 -15   7   5      140.31       83.98    170.35 o
 -13   7   5      296.27      248.34     70.81 o
 -11   7   5       43.36     -140.42    160.26 o
  -9   7   5      233.37      117.33    139.22 o
  -7   7   5        8.31      -36.77    119.55 o
  -5   7   5      358.12      435.11     56.61 o
  -3   7   5      136.07      103.48    133.41 o
  -1   7   5      512.86      592.29     58.32 o
   1   7   5      134.60       93.21     54.56 o
   3   7   5      115.65       60.38     53.88 o
   5   7   5      418.83      428.10     63.28 o
   7   7   5        2.65       -4.28     56.44 o
   9   7   5        3.97      -90.99    145.55 o
  11   7   5      107.82      129.64     71.15 o
  13   7   5        2.56     -164.19    185.06 o
  15   7   5        4.41       60.03    179.07 o
  17   7   5        1.15      -66.02    197.89 o
 -16   8   5       25.76     -202.33    202.33 o
 -14   8   5      144.61      134.60     74.40 o
 -12   8   5      301.08      197.03     72.69 o
 -10   8   5      167.57       15.56    184.38 o
  -8   8   5     1053.57     1158.24     83.81 o
  -6   8   5       38.03        0.00    127.93 o
  -4   8   5     1255.38     1531.78     82.10 o
  -2   8   5       16.74        0.00    123.49 o
   0   8   5       65.39       87.57     55.24 o
   2   8   5       34.52      125.20    134.26 o
   4   8   5      162.07      101.94    158.72 o
   6   8   5       42.89     -107.75    167.78 o
   8   8   5      285.43      227.30     75.08 o
  10   8   5      107.60      333.52     62.60 o
  12   8   5        0.19       28.90     74.06 o
  14   8   5      372.91      613.33     92.19 o
 -15   9   5        5.57        0.00    206.10 o
 -13   9   5        2.52       19.50    163.51 o
 -11   9   5       52.87      100.91     73.37 o
  -9   9   5       13.99      103.30    157.01 o
  -7   9   5       14.30        0.00    162.82 o
  -5   9   5       10.31       76.45     61.23 o
  -3   9   5        2.91     -180.10    180.10 o
  -1   9   5      100.72      118.01     63.97 o
   1   9   5       46.21       79.70    156.33 o
   3   9   5       33.54      147.94    158.38 o
   5   9   5       92.29      137.34    158.21 o
   7   9   5       66.57      106.04     72.18 o
   9   9   5        5.63        0.00    191.22 o
  11   9   5       37.18      -62.09    178.05 o
 -10  10   5        3.58      -33.18     77.82 o
  -8  10   5       56.04       38.48    205.41 o
  -6  10   5        0.13       58.66     69.78 o
  -4  10   5        0.55       73.03    190.53 o
  -2  10   5      271.65      266.30     77.48 o
   0  10   5        6.23      109.46    192.24 o
   2  10   5       56.23      148.80    178.56 o
   4  10   5      220.27     -211.23    235.17 o
   6  10   5      123.58      114.08     85.35 o
   8  10   5       44.50      -85.52     85.52 o
  -3  11   5        1.30      -20.87    189.51 o
  -1  11   5       17.32     -223.03    223.03 o
   1  11   5      144.98      141.96     87.74 o
 -24   0   6       10.25     -125.37    192.58 o
 -22   0   6      134.06      129.30    182.84 o
 -20   0   6      225.37      272.46     66.53 o
 -18   0   6      409.29      528.15     67.73 o
 -16   0   6      246.77      257.24     62.09 o
 -14   0   6      593.32      578.44     59.52 o
 -12   0   6        5.75       64.65     42.42 o
 -10   0   6     2484.66     2973.95    108.44 o
  -8   0   6     2864.97     3324.40    110.83 o
  -6   0   6      446.08      448.97     41.05 o
  -4   0   6     2925.16     2844.30     95.10 o
  -2   0   6     2542.86     2750.75    100.40 o
   0   0   6     5052.24     4935.54    176.85 o
   2   0   6     7524.66     9093.04    259.80 o
   4   0   6     3571.09     4331.45    155.81 o
   6   0   6      205.83      274.17     44.81 o
   8   0   6     1141.44     1075.12     59.35 o
  10   0   6      904.72      914.18     63.80 o
  12   0   6     9422.95     8738.66    285.11 o
  14   0   6       32.92     -136.83    155.98 o
  16   0   6       14.60     -140.59    163.85 o
  18   0   6      154.01      186.26     72.35 o
  20   0   6       14.37      140.25    190.87 o
 -25   1   6       11.49      -82.66    170.72 o
 -23   1   6        4.16      -94.15    146.06 o
 -21   1   6      181.57      234.43     71.39 o
 -19   1   6       10.12       44.95    117.71 o
 -17   1   6      743.97      756.18     55.59 o
 -15   1   6        0.08      -37.99     51.91 o
 -13   1   6      112.08       92.39     42.72 o
 -11   1   6      406.71      447.02     32.90 o
  -9   1   6        5.39      -15.63    110.23 o
  -7   1   6     1061.04      911.63     81.67 o
  -5   1   6      256.44      246.74     40.11 o
  -3   1   6      219.62      246.50    101.34 o
  -1   1   6        2.07        5.21     61.90 o
   1   1   6      553.17      495.16     41.90 o
   3   1   6        6.64      -54.29     74.93 o
   5   1   6      251.07      336.59    128.36 o
   7   1   6      249.63      335.90     32.41 o
   9   1   6        3.30      -77.57     82.01 o
  11   1   6       14.31       96.96     43.58 o
  13   1   6      979.88     1028.84     64.74 o
  15   1   6      277.37      266.29     46.45 o
  17   1   6      611.69      661.12     63.03 o
  19   1   6       17.41       52.43    140.28 o
  21   1   6      368.42      336.38     65.93 o
 -24   2   6        8.26     -223.20    223.20 o
 -22   2   6        7.49      130.50    184.55 o
 -20   2   6       47.20       17.27     64.14 o
 -18   2   6      690.97      634.88     68.41 o
 -16   2   6      700.83      732.03    168.64 o
 -14   2   6       14.34      -42.93    107.58 o
 -12   2   6       11.48     -117.84    117.84 o
 -10   2   6      663.47      829.17     49.77 o
  -8   2   6      341.96      370.97     41.56 o
  -6   2   6      932.33      979.51     47.03 o
  -4   2   6      481.11      564.58     40.71 o
  -2   2   6       15.44       69.78     90.65 o
   0   2   6      545.89      655.75     43.27 o
   2   2   6     4474.93     4640.33    163.51 o
   4   2   6      130.99       44.30     40.02 o
   6   2   6      636.02      638.81     48.40 o
   8   2   6        0.10      -56.27    102.79 o
  10   2   6      281.33      339.33     51.31 o
  12   2   6     1582.62     1535.55     78.50 o
  14   2   6      130.26      142.64     54.73 o
  16   2   6       11.22        0.00    153.93 o
  18   2   6      132.54      -18.30    192.07 o
  20   2   6        2.39     -184.38    221.66 o
 -23   3   6      337.18      186.26     94.41 o
 -21   3   6       67.75     -144.01    195.66 o
 -19   3   6      362.43      239.79     79.53 o
 -17   3   6        0.93     -124.68    140.59 o
 -15   3   6       76.07      107.07     51.14 o
 -13   3   6        0.28       23.77     40.02 o
 -11   3   6      353.86      375.42     44.64 o
  -9   3   6      891.16     1000.89     53.19 o
  -7   3   6      500.26      623.93     44.30 o
  -5   3   6      654.90      603.24     44.98 o
  -3   3   6     1121.73     1069.82     48.74 o
  -1   3   6     2120.70     2377.55     81.93 o
   1   3   6     2573.34     2855.08    112.88 o
   3   3   6      903.62      845.59     50.11 o
   5   3   6     6672.96     7105.28    235.69 o
   7   3   6        1.11      -93.73    109.80 o
   9   3   6     3429.02     3537.85    130.84 o
  11   3   6        8.54       16.59     52.85 o
  13   3   6       29.29     -149.31    149.31 o
  15   3   6      122.29     -126.22    166.07 o
  17   3   6      370.24      488.30     75.77 o
  19   3   6       29.60      -44.81     77.99 o
 -22   4   6        0.34        0.00    183.52 o
 -20   4   6        0.67       88.77    167.44 o
 -18   4   6       68.13      -31.30    169.50 o
 -16   4   6        5.05      -13.85    145.72 o
 -14   4   6     1009.76     1042.97     69.61 o
 -12   4   6        1.17     -120.24    120.24 o
 -10   4   6       71.45       47.72    106.38 o
  -8   4   6      120.43      129.64     97.32 o
  -6   4   6     1225.13     1261.89     55.24 o
  -4   4   6       72.48       30.10     94.24 o
  -2   4   6      364.02      309.06     43.44 o
   0   4   6      123.65      125.37     39.34 o
   2   4   6      389.40      316.58     43.96 o
   4   4   6      678.62      654.72     52.34 o
   6   4   6       36.06       48.74     95.44 o
   8   4   6     2317.19     2611.18     89.45 o
  10   4   6      131.53      105.70     53.88 o
  12   4   6     1346.44     1248.89     79.70 o
  14   4   6      134.70       31.30    167.78 o
  16   4   6      412.36      -35.23    212.42 o
  18   4   6      133.35      157.86    209.69 o
  20   4   6        1.52     -248.34    248.34 o
 -21   5   6        0.75        0.00    174.46 o
 -19   5   6        0.50        0.00    169.32 o
 -17   5   6      206.68      199.26     68.76 o
 -15   5   6      988.56     1052.55     74.40 o
 -13   5   6      325.34      360.71     58.66 o
 -11   5   6      797.34      777.18     62.43 o
  -9   5   6      216.69      166.93     50.97 o
  -7   5   6      506.29      547.14     52.85 o
  -5   5   6       43.25      -99.20    120.24 o
  -3   5   6       25.79       69.95    103.82 o
  -1   5   6       57.53       26.34    104.67 o
   1   5   6       94.01       68.07     43.61 o
   3   5   6      261.58      315.39     48.40 o
   5   5   6        0.58      -20.87    113.22 o
   7   5   6     1604.07     1708.12     76.11 o
   9   5   6       32.06      102.62    113.40 o
  11   5   6       71.33      169.84     55.76 o
  13   5   6      243.59       16.08    164.88 o
  15   5   6      193.12      225.08     73.72 o
  17   5   6       28.33      139.22    203.70 o
  19   5   6        4.80      -88.08    243.38 o
 -20   6   6      117.31      121.26    206.10 o
 -18   6   6      192.45      199.08     76.11 o
 -16   6   6     1050.77     1057.33     89.11 o
 -14   6   6       90.23      -29.42    181.98 o
 -12   6   6        9.67     -162.48    162.48 o
 -10   6   6       14.68     -138.54    138.54 o
  -8   6   6      828.33      903.40     65.16 o
  -6   6   6      124.34       30.62     49.09 o
  -4   6   6     1320.88     1443.87     71.15 o
  -2   6   6     1030.24     1165.94     64.99 o
   0   6   6      561.34      455.98     55.76 o
   2   6   6     1727.46     1732.58     75.08 o
   4   6   6       72.91       46.69     49.09 o
   6   6   6      952.98     1012.69     69.95 o
   8   6   6      315.12      176.85    164.54 o
  10   6   6       74.55      -44.98    175.48 o
  12   6   6      223.13      201.14     70.30 o
  14   6   6      197.81      128.10    227.13 o
  16   6   6       19.37     -141.62    220.63 o
 -19   7   6       14.09      165.90    227.30 o
 -17   7   6       90.79       75.43    176.85 o
 -15   7   6       45.86       90.14     64.99 o
 -13   7   6        5.64       70.81     60.89 o
 -11   7   6      432.42      450.85     67.22 o
  -9   7   6        0.06      107.92    129.47 o
  -7   7   6      560.16      493.09     67.39 o
  -5   7   6      126.75       86.03    137.85 o
  -3   7   6      357.93      239.28     57.98 o
  -1   7   6       46.11     -120.92    148.63 o
   1   7   6      129.87       86.71    126.91 o
   3   7   6      258.72      283.23     58.32 o
   5   7   6       65.49        0.00    130.84 o
   7   7   6        2.85     -147.43    172.40 o
   9   7   6       77.33      -47.89    177.36 o
  11   7   6      480.24      636.42     83.98 o
  13   7   6      101.83      109.12     76.79 o
  15   7   6        0.17     -146.58    214.48 o
 -16   8   6       73.62       19.84    204.56 o
 -14   8   6        0.09        0.00    174.63 o
 -12   8   6        4.93       85.00    153.93 o
 -10   8   6       21.17       81.41     61.06 o
  -8   8   6       76.71     -185.06    185.06 o
  -6   8   6        3.12       43.44    140.59 o
  -4   8   6      138.74      260.83     61.06 o
  -2   8   6        3.01      -25.31     55.42 o
   0   8   6       18.34       99.54    119.04 o
   2   8   6       26.94       39.51     56.44 o
   4   8   6        4.13      -15.22    170.69 o
   6   8   6        2.89     -161.63    179.24 o
   8   8   6       27.08       23.26     67.39 o
  10   8   6       66.38       93.04    195.32 o
  12   8   6       30.07       80.73    189.16 o
  14   8   6        5.89       43.78    226.11 o
 -15   9   6       60.01       12.83     84.49 o
 -13   9   6       17.52     -232.61    232.61 o
 -11   9   6      367.32      339.50     84.49 o
  -9   9   6      141.25      105.87    208.15 o
  -7   9   6        8.25      101.42    153.93 o
  -5   9   6      138.72       34.55     69.10 o
  -3   9   6        0.23       48.74    168.81 o
  -1   9   6      149.63      -48.92    164.36 o
   1   9   6      134.15      139.05     69.61 o
   3   9   6        2.55     -119.55    186.09 o
   5   9   6      255.93      267.33     74.23 o
   7   9   6       20.00       56.44    195.49 o
   9   9   6       24.63      -27.02     81.58 o
  11   9   6      162.65      276.39     88.42 o
 -10  10   6        7.18     -142.98    229.19 o
  -8  10   6      101.10       58.84    223.03 o
  -6  10   6       18.58       57.13    162.65 o
  -4  10   6       32.54     -149.83    177.70 o
  -2  10   6       30.41       55.93     73.54 o
   0  10   6       27.30      -28.22     74.06 o
   2  10   6       73.03      -19.16    201.99 o
   4  10   6       60.32      -39.51    200.97 o
   6  10   6       62.84     -268.01    268.01 o
 -23   1   7        0.04     -134.73    181.72 o
 -21   1   7     1197.37     1182.17     70.69 o
 -19   1   7      792.80      887.38     91.67 o
 -17   1   7      248.71      194.36     94.58 o
 -15   1   7      225.78      174.81     84.58 o
 -13   1   7      140.55      196.76     78.50 o
 -11   1   7      824.49      875.29     40.51 o
  -9   1   7      753.99      730.19     36.16 o
  -7   1   7       41.69        0.26     68.21 o
  -5   1   7     2424.13     2740.01     69.74 o
  -3   1   7     1584.42     1726.57     98.94 o
  -1   1   7     2282.04     2326.85     91.16 o
   1   1   7        0.11      -51.17     75.07 o
   3   1   7     2095.82     2760.11    151.28 o
   5   1   7     2262.89     2531.79    116.47 o
   7   1   7      386.94      536.43     39.08 o
   9   1   7     2924.31     3292.08     78.43 o
  11   1   7      529.05      414.85    147.69 o
  13   1   7      298.83      117.25    114.50 o
  15   1   7      426.00      382.33     54.68 o
  17   1   7      543.11      564.00     60.44 o
  19   1   7      227.66      165.99     82.65 o
 -24   2   7       39.93      170.52     91.33 o
 -22   2   7      753.95      698.85     98.00 o
 -20   2   7      216.95      143.33     79.53 o
 -18   2   7      111.77      117.33    160.77 o
 -16   2   7        0.94       51.14    124.68 o
 -14   2   7      689.25      743.14     61.57 o
 -12   2   7       12.40     -115.79    115.79 o
 -10   2   7     2058.58     2226.87     77.14 o
  -8   2   7        0.30     -108.95    108.95 o
  -6   2   7     2677.88     2483.59     85.35 o
  -4   2   7       28.09       24.97     96.81 o
  -2   2   7      103.33      101.77     37.11 o
   0   2   7     5192.03     5532.11    191.90 o
   2   2   7       39.69       -3.25     39.51 o
   4   2   7      124.73       31.64    123.32 o
   6   2   7     1236.39     1136.01     59.86 o
   8   2   7      316.45      365.33     54.22 o
  10   2   7       52.60      -46.86    125.71 o
  12   2   7      347.56      386.02     64.99 o
  14   2   7      618.06      571.60     78.33 o
  16   2   7      231.92      119.38    174.97 o
  18   2   7      179.92      -38.48    194.81 o
  20   2   7      144.77       42.93    199.08 o
 -23   3   7       16.45      -89.96     89.96 o
 -21   3   7      167.69      165.22     79.02 o
 -19   3   7      480.55      113.40    210.03 o
 -17   3   7        1.53       25.66     62.43 o
 -15   3   7       78.70     -150.00    150.00 o
 -13   3   7       36.18       -8.21     53.36 o
 -11   3   7      670.36      954.20     55.59 o
  -9   3   7      137.26      222.52     44.64 o
  -7   3   7       67.50      102.62     40.71 o
  -5   3   7      442.00      453.75     46.35 o
  -3   3   7        2.73     -106.38    106.38 o
  -1   3   7       92.16      132.38     44.30 o
   1   3   7        3.67       44.64    104.16 o
   3   3   7       31.84        8.21    108.26 o
   5   3   7      203.38      292.13     47.55 o
   7   3   7      642.01      674.22     58.66 o
   9   3   7      164.51      -11.63    140.25 o
  11   3   7       31.53      -39.51    149.83 o
  13   3   7        4.37      -88.94    147.60 o
  15   3   7        1.25      100.40    175.99 o
  17   3   7       14.10      -11.29     76.11 o
  19   3   7       10.04       41.90    237.05 o
 -22   4   7       60.28       60.89    189.34 o
 -20   4   7      261.27      232.95     82.44 o
 -18   4   7      126.84      196.86     67.73 o
 -16   4   7       17.64      -53.19     61.74 o
 -14   4   7      149.77      192.41     60.38 o
 -12   4   7      404.74      493.26     55.76 o
 -10   4   7        8.53      -70.30    115.96 o
  -8   4   7     1176.73     1162.52     63.97 o
  -6   4   7      176.00      163.68     46.01 o
  -4   4   7      983.34     1004.31     55.07 o
  -2   4   7       33.08       51.99     39.17 o
   0   4   7      397.77      328.04     45.84 o
   2   4   7     2613.35     3093.67    103.65 o
   4   4   7       15.46      -57.47    113.57 o
   6   4   7     2726.91     3220.41    119.55 o
   8   4   7       11.77       23.60    113.91 o
  10   4   7       98.20        0.00    160.43 o
  12   4   7       84.14      133.58    153.59 o
  14   4   7       33.93       99.88     64.48 o
  16   4   7       12.16       74.40    187.80 o
  18   4   7       18.03        0.00    232.44 o
 -21   5   7        2.95     -181.98    249.20 o
 -19   5   7        2.84     -206.95    206.95 o
 -17   5   7      600.66      630.09     84.49 o
 -15   5   7       13.22        0.00     63.11 o
 -13   5   7      279.09      362.59     64.82 o
 -11   5   7      965.01     1023.98     72.01 o
  -9   5   7      456.31      574.33     57.30 o
  -7   5   7      981.23      925.13     61.23 o
  -5   5   7       39.26       38.31    109.29 o
  -3   5   7       96.33       98.69     45.67 o
  -1   5   7     3249.77     3335.85     98.17 o
   1   5   7       50.18       78.16    121.78 o
   3   5   7      317.87      391.16     54.22 o
   5   5   7     1427.93     1432.24     74.91 o
   7   5   7        2.55      -61.74    147.09 o
   9   5   7     2059.23     2073.28     97.66 o
  11   5   7      209.54      220.63     70.64 o
  13   5   7        0.39     -134.78    188.48 o
  15   5   7      378.52      131.18    271.43 o
  17   5   7       26.90       83.12    194.81 o
 -20   6   7       46.31      142.98    222.69 o
 -18   6   7      127.95       55.42    209.35 o
 -16   6   7        0.73      116.65    186.94 o
 -14   6   7       71.90     -173.94    173.94 o
 -12   6   7      187.98      107.58     67.56 o
 -10   6   7        7.69      -45.50     57.30 o
  -8   6   7       13.42      -10.78     56.44 o
  -6   6   7      459.78      442.64     59.52 o
  -4   6   7      942.67     1007.05     66.02 o
  -2   6   7      188.82      204.73     51.82 o
   0   6   7     1176.34     1206.99     65.68 o
   2   6   7       40.59       29.42     53.19 o
   4   6   7      565.63      529.18     67.22 o
   6   6   7        7.04     -132.04    146.41 o
   8   6   7       83.70     -144.01    154.96 o
  10   6   7       88.34      157.86    184.03 o
  12   6   7      134.49      173.77    191.90 o
  14   6   7        6.56      172.40    204.56 o
  16   6   7        3.98      -42.07    227.99 o
 -19   7   7       86.07     -254.33    254.33 o
 -17   7   7       73.45      133.92    208.49 o
 -15   7   7       17.89      104.84    184.20 o
 -13   7   7        7.28      -80.39    176.68 o
 -11   7   7       88.01       46.86     63.45 o
  -9   7   7        2.95      -48.06     61.23 o
  -7   7   7       76.21      -79.53    145.21 o
  -5   7   7      759.32      817.03     69.44 o
  -3   7   7       37.93       83.12     55.59 o
  -1   7   7     1851.86     1906.18     90.82 o
   1   7   7      125.30       72.35     60.20 o
   3   7   7       85.08     -149.31    150.00 o
   5   7   7        2.57       57.47    155.13 o
   7   7   7      464.51      461.28     76.97 o
   9   7   7      123.20      150.51    213.45 o
  11   7   7      405.81      398.68     87.74 o
  13   7   7        2.63      101.25     79.70 o
  15   7   7       75.41      130.16    228.50 o
 -16   8   7       35.05       80.56    203.36 o
 -14   8   7      244.92      273.83     86.20 o
 -12   8   7        4.96        2.57     75.60 o
 -10   8   7      499.49      500.79     80.56 o
  -8   8   7        1.52       11.63     64.14 o
  -6   8   7      259.28      358.66     69.44 o
  -4   8   7      263.30      474.79     66.87 o
  -2   8   7      123.52      107.41     61.57 o
   0   8   7       43.96       14.71    152.22 o
   2   8   7      310.01      304.10     70.64 o
   4   8   7       58.98       31.81    194.12 o
   6   8   7      281.09      185.23    216.19 o
   8   8   7      197.48      143.84    208.15 o
  10   8   7        0.92      154.62    185.40 o
  12   8   7      138.83      167.10    222.00 o
 -13   9   7       22.48      180.78    227.30 o
 -11   9   7        1.12      170.52    182.66 o
  -9   9   7       16.07     -204.22    204.22 o
  -7   9   7       16.52     -139.22    210.37 o
  -5   9   7        5.86      -84.83    175.48 o
  -3   9   7        4.58      134.43    178.56 o
  -1   9   7       66.95      151.71    180.10 o
   1   9   7       16.51      -48.92     72.35 o
   3   9   7       32.86     -195.15    222.17 o
   5   9   7       26.18     -111.17    202.85 o
   7   9   7       36.50     -219.27    219.27 o
   9   9   7        7.39      -28.05     84.83 o
 -10  10   7        5.92     -145.89    220.63 o
  -8  10   7        8.17       -6.16     83.81 o
  -6  10   7        0.09       58.66    174.97 o
  -4  10   7       46.73      -86.20     86.20 o
  -2  10   7       11.93       -2.91     80.56 o
   2  10   7      305.01     -198.57    275.71 o
   4  10   7        0.46     -143.50    195.49 o
   6  10   7      186.44      -21.38    258.26 o
 -24   0   8       25.73        0.00    204.22 o
 -22   0   8      330.01      228.33    250.22 o
 -20   0   8      382.17      355.75     81.75 o
 -18   0   8       20.79      -44.47    138.71 o
 -16   0   8      583.09      682.60     69.44 o
 -14   0   8      210.28      295.55     50.63 o
 -12   0   8     1989.43     1907.72     73.20 o
 -10   0   8       17.39      -25.83    103.30 o
  -8   0   8     1518.24     1479.79     60.38 o
  -6   0   8    10270.97    10525.63    301.53 o
  -4   0   8    17221.45    16367.48    362.59 o
  -2   0   8     2751.44     2696.87     88.94 o
   0   0   8     3551.20     3673.65    123.83 o
   2   0   8     5414.85     5589.06    182.15 o
   4   0   8     3077.61     3189.79    107.75 o
   6   0   8      608.24      582.54     54.90 o
   8   0   8      114.48      187.62     51.65 o
  10   0   8        1.04      -72.69    124.51 o
  12   0   8      635.61      697.99     66.53 o
  14   0   8      260.52      173.94     74.40 o
  16   0   8       38.11      156.84     71.32 o
  18   0   8      157.26      156.15    207.64 o
  20   0   8      169.10      174.28    216.70 o
 -23   1   8        0.04      -52.28    132.04 o
 -21   1   8        2.76       21.88     69.89 o
 -19   1   8       54.31      119.60    121.25 o
 -17   1   8        0.69       -6.74     94.17 o
 -15   1   8      238.23      145.53    113.65 o
 -13   1   8     1389.81     1440.38     50.48 o
 -11   1   8       60.78       68.55     32.37 o
  -9   1   8     1008.03      865.59     38.33 o
  -7   1   8     7012.45     6951.07    536.54 o
  -5   1   8    11387.55    11930.32    223.25 o
  -3   1   8      159.85      101.42     28.09 o
  -1   1   8     1179.86     1355.81     39.45 o
   1   1   8       59.47        5.01     59.61 o
   3   1   8      344.39      473.17     34.57 o
   5   1   8     2632.76     2768.32    122.20 o
   7   1   8        2.03       16.10     75.61 o
   9   1   8     1191.21     1168.71     50.27 o
  11   1   8      551.25      588.28     44.42 o
  13   1   8      282.47      239.07     46.74 o
  15   1   8      739.87      825.45     65.76 o
  17   1   8       14.11      -18.56    149.08 o
  19   1   8      168.47      135.94    159.81 o
 -24   2   8       21.60      -64.99    247.14 o
 -22   2   8        0.02       76.97    173.26 o
 -20   2   8      179.13      153.25    198.06 o
 -18   2   8       14.73     -179.93    179.93 o
 -16   2   8      339.44      303.93     63.45 o
 -14   2   8      504.02      707.74     59.69 o
 -12   2   8      460.37      428.78     54.73 o
 -10   2   8      186.58      168.98     42.59 o
  -8   2   8     1494.78     1511.77     60.72 o
  -6   2   8      836.12      820.28     51.48 o
  -4   2   8      714.28      638.81     47.03 o
  -2   2   8     2074.77     2169.40     77.14 o
   0   2   8        6.79        0.00     96.81 o
   2   2   8       93.32       -7.87    112.71 o
   4   2   8      585.79      685.68     53.36 o
   6   2   8       96.96       29.59    123.83 o
   8   2   8      656.66      537.05     61.40 o
  10   2   8       46.98     -125.88    143.50 o
  12   2   8      218.20      334.54     63.80 o
  14   2   8       17.74       79.87    183.01 o
  16   2   8       91.10       71.83    154.44 o
  18   2   8        2.77       80.22    195.49 o
 -23   3   8       94.74     -251.25    267.33 o
 -21   3   8       43.57     -218.07    218.07 o
 -19   3   8       92.68       33.01    186.77 o
 -17   3   8      285.24      367.38     66.70 o
 -15   3   8      239.39      -64.48    153.59 o
 -13   3   8      248.34      302.90     53.19 o
 -11   3   8      314.72      350.45     52.51 o
  -9   3   8      855.75      792.74     55.07 o
  -7   3   8     2771.67     2624.52     96.98 o
  -5   3   8       19.15       15.74    101.08 o
  -3   3   8      631.32      676.10     48.40 o
  -1   3   8     4633.27     4744.49    165.90 o
   1   3   8       13.94       82.95    103.99 o
   3   3   8     8507.30     8459.02    299.48 o
   5   3   8     1683.83     1780.30     71.32 o
   7   3   8     2309.19     2372.42     87.74 o
   9   3   8      874.09      938.98     68.76 o
  11   3   8       24.17       98.17    128.62 o
  13   3   8      151.10      134.60     68.76 o
  15   3   8      359.48       88.08    231.92 o
  17   3   8       80.93      156.50     82.61 o
  19   3   8      155.78      131.18    222.86 o
 -22   4   8       42.44     -228.67    228.67 o
 -20   4   8       21.02      165.56    184.03 o
 -18   4   8       10.83     -131.01    183.01 o
 -16   4   8      332.04      371.66     69.44 o
 -14   4   8       85.38      116.99    125.20 o
 -12   4   8       16.41     -139.05    139.05 o
 -10   4   8       73.67       25.31     50.80 o
  -8   4   8      131.47      140.59     49.60 o
  -6   4   8        6.52       73.54    114.42 o
  -4   4   8     2032.90     2222.08     72.35 o
  -2   4   8       31.11       26.51    105.36 o
   0   4   8     1717.88     1658.18     66.70 o
   2   4   8       37.09        0.00    113.74 o
   4   4   8      252.26       62.43    128.62 o
   6   4   8     1004.71     1087.95     69.61 o
   8   4   8       40.16       34.21     62.26 o
  10   4   8       25.84      -98.86    149.48 o
  12   4   8      501.47      517.21     79.02 o
  14   4   8        1.55       52.68    204.73 o
  16   4   8       61.27     -218.92    218.92 o
  18   4   8        1.37      -21.72    227.48 o
 -21   5   8       32.70        0.00    230.21 o
 -19   5   8       39.04      -80.39     80.39 o
 -17   5   8      451.68      377.13     80.90 o
 -15   5   8      139.22      100.40     68.24 o
 -13   5   8        3.68      -67.39    148.46 o
 -11   5   8      365.90      345.15     63.11 o
  -9   5   8      775.63      759.39     65.34 o
  -7   5   8        0.99        6.33     49.26 o
  -5   5   8       44.54      107.41     44.98 o
  -3   5   8      113.57      222.00     46.35 o
  -1   5   8      675.59      675.24     60.20 o
   1   5   8       23.31      -42.76     50.11 o
   3   5   8      189.73      141.27     53.53 o
   5   5   8        8.42      108.95    133.06 o
   7   5   8      110.16      148.63     60.55 o
   9   5   8        2.42     -183.52    183.52 o
  11   5   8       82.47      200.28     69.27 o
  13   5   8        9.58     -220.81    220.81 o
  15   5   8        1.11        0.00    232.78 o
  17   5   8       80.29        0.00    206.95 o
 -20   6   8       85.90     -124.68    234.15 o
 -18   6   8       78.29     -206.10    206.10 o
 -16   6   8       60.02       33.35     70.30 o
 -14   6   8      271.86      293.84     69.44 o
 -12   6   8      202.31      158.38     64.65 o
 -10   6   8       13.48       92.70    126.22 o
  -8   6   8      722.01      836.53     69.44 o
  -6   6   8     1119.01     1253.17     76.11 o
  -4   6   8      620.14      557.91     62.43 o
  -2   6   8        7.60       24.29     50.46 o
   0   6   8      357.48      421.94     56.95 o
   2   6   8        2.23        3.76     54.73 o
   4   6   8      384.43      298.11     60.20 o
   6   6   8      879.23      879.80     77.65 o
   8   6   8      272.29      318.47     71.66 o
  10   6   8        1.17       16.59    203.02 o
  12   6   8      197.16       36.60    212.60 o
  14   6   8      101.95       33.01     90.31 o
  16   6   8      108.46      154.10    225.59 o
 -19   7   8       21.45      106.55    208.83 o
 -17   7   8       43.35       97.49    191.05 o
 -15   7   8       38.91      -35.75    204.90 o
 -13   7   8      155.71      227.99     74.23 o
 -11   7   8       64.92      -76.79    153.59 o
  -9   7   8      582.05      751.35     77.31 o
  -7   7   8       18.06       41.56    139.39 o
  -5   7   8      149.54       67.22    169.50 o
  -3   7   8     1278.28     1215.20     81.75 o
  -1   7   8        0.99       93.73    132.55 o
   1   7   8      119.64      -13.68    162.14 o
   3   7   8      815.88      827.98     77.14 o
   5   7   8        0.86     -106.55    165.90 o
   7   7   8       36.45       65.34    158.72 o
   9   7   8      129.17     -209.00    209.00 o
  11   7   8      122.32      183.35     83.64 o
  13   7   8        2.84     -213.79    213.79 o
 -16   8   8       40.77     -102.45    218.92 o
 -14   8   8       12.72     -237.22    237.22 o
 -12   8   8       28.04      -71.49    166.42 o
 -10   8   8        2.53     -134.60    171.72 o
  -8   8   8       30.13     -112.37    169.67 o
  -6   8   8      155.83       77.82    163.17 o
  -4   8   8      224.22       61.23    179.24 o
  -2   8   8        1.16      -30.62    154.96 o
   0   8   8       66.50      -34.89     66.19 o
   2   8   8       17.19       31.98    180.78 o
   4   8   8        8.21     -100.23    171.89 o
   6   8   8        4.85       35.40    170.18 o
   8   8   8       18.54       76.28     74.40 o
  10   8   8       29.13     -227.65    227.65 o
  12   8   8        1.88       87.06    212.08 o
 -13   9   8      130.89      -41.05    200.79 o
 -11   9   8       30.74       38.82    187.28 o
  -9   9   8       40.39      -55.76    200.28 o
  -7   9   8      146.35      125.71    212.25 o
  -5   9   8        0.83     -190.19    190.19 o
  -3   9   8       37.78      122.29    206.44 o
  -1   9   8      249.80      239.45     78.68 o
   1   9   8       32.00       35.75    184.89 o
   3   9   8      229.01       73.89    204.90 o
   5   9   8       53.61       40.54     83.12 o
   7   9   8        0.09     -121.95    202.33 o
   9   9   8      217.33      113.40     95.27 o
  -8  10   8       41.88      164.88    181.81 o
  -6  10   8       57.22     -221.66    222.52 o
  -4  10   8       15.00     -216.70    216.70 o
  -2  10   8        7.13     -119.21    190.36 o
   0  10   8       69.89      -60.38     89.96 o
   2  10   8       83.55     -263.05    263.05 o
   4  10   8        0.04       42.42    226.79 o
 -23   1   9        4.03     -155.29    155.29 o
 -21   1   9       37.34       34.78    132.84 o
 -19   1   9      361.05      358.04     54.29 o
 -17   1   9        3.59       -4.12     96.27 o
 -15   1   9      374.29      446.51     55.16 o
 -13   1   9       24.49       40.28     44.60 o
 -11   1   9      211.56       12.13     84.98 o
  -9   1   9       84.45      109.29     28.90 o
  -7   1   9     6731.07     6213.84    209.00 o
  -5   1   9     1865.93     1990.86    119.47 o
  -3   1   9     1670.09     1522.41     41.78 o
  -1   1   9       70.53      -31.00     75.03 o
   1   1   9      614.50      782.03     77.65 o
   3   1   9     4212.99     4409.43    167.10 o
   5   1   9       10.16       40.37     80.02 o
   7   1   9       67.00       65.69     46.34 o
   9   1   9      520.78      363.58    221.75 o
  11   1   9       63.75      -21.84    132.98 o
  13   1   9      663.16      621.47     55.37 o
  15   1   9       94.32      112.29     64.84 o
  17   1   9        2.35       32.89    119.69 o
  19   1   9       76.91       36.25     80.98 o
 -24   2   9        0.13     -197.72    207.12 o
 -22   2   9       75.32      -58.66    211.06 o
 -20   2   9       67.83      -52.17    181.81 o
 -18   2   9        6.59       61.57    155.47 o
 -16   2   9      481.81      448.97     64.82 o
 -14   2   9      145.47      156.84     53.88 o
 -12   2   9     1393.85     1338.17     68.93 o
 -10   2   9      877.57     1002.26     58.84 o
  -8   2   9     1295.51     1264.29     60.20 o
  -6   2   9      114.51       55.93     38.65 o
  -4   2   9     1371.83     1399.40     56.27 o
  -2   2   9        2.76      -11.80     40.36 o
   0   2   9     2333.41     2589.46     77.31 o
   2   2   9     1583.74     1789.88     66.02 o
   4   2   9      683.16      757.85     56.61 o
   6   2   9      920.96      972.33     63.11 o
   8   2   9     1988.51     2234.39     86.37 o
  10   2   9     1169.80     1133.44     74.91 o
  12   2   9      468.30      405.52     72.35 o
  14   2   9       35.63        0.00    179.76 o
  16   2   9      239.08      141.96     82.44 o
  18   2   9       72.93       21.04    216.70 o
 -23   3   9        1.52       63.80    205.93 o
 -21   3   9       28.63      -18.98    186.77 o
 -19   3   9       44.62      113.91     62.94 o
 -17   3   9        7.29     -169.67    169.67 o
 -15   3   9      102.86      112.03     53.70 o
 -13   3   9      168.58      124.86     54.22 o
 -11   3   9      302.44      274.51     54.22 o
  -9   3   9       44.10       39.17    108.26 o
  -7   3   9        9.45       -9.06    101.94 o
  -5   3   9      945.25      910.24     52.17 o
  -3   3   9       12.16      -16.93     97.83 o
  -1   3   9      639.85      761.10     50.80 o
   1   3   9      323.97      110.32    127.93 o
   3   3   9      101.36       69.44    111.34 o
   5   3   9      664.23      584.42     59.35 o
   7   3   9     2337.87     2252.52     88.94 o
   9   3   9      327.26      420.23     61.91 o
  11   3   9      272.17      224.23     69.78 o
  13   3   9       17.28     -188.48    188.48 o
  15   3   9        0.25     -214.65    214.65 o
  17   3   9      101.36     -253.64    253.64 o
 -22   4   9       53.94     -229.02    236.37 o
 -20   4   9        0.15       93.21    161.63 o
 -18   4   9        7.37     -150.17    157.52 o
 -16   4   9       60.72      -29.93    171.03 o
 -14   4   9       99.23      120.75    143.33 o
 -12   4   9        0.04      -32.84     50.63 o
 -10   4   9     1659.12     1572.83     75.94 o
  -8   4   9       61.95      103.48    114.25 o
  -6   4   9      369.73      375.93     47.89 o
  -4   4   9      293.98      156.15     46.86 o
  -2   4   9      865.81      859.79     56.27 o
   0   4   9     2668.98     3131.64    101.77 o
   2   4   9      203.75       52.17    128.96 o
   4   4   9       61.19      -22.58    121.95 o
   6   4   9     3870.24     4117.65    138.02 o
   8   4   9      586.57      582.03     64.14 o
  10   4   9      102.07       90.14     60.38 o
  12   4   9       49.99      152.22     62.94 o
  14   4   9       82.29      147.43    176.85 o
  16   4   9       15.75      -61.23    212.94 o
 -21   5   9        1.46     -232.78    232.78 o
 -19   5   9      108.75       53.19     76.97 o
 -17   5   9       24.78       33.86    168.81 o
 -15   5   9      484.80      416.47     72.01 o
 -13   5   9       35.89      -97.15    146.92 o
 -11   5   9      105.74      141.79     53.02 o
  -9   5   9      311.71      310.09     55.24 o
  -7   5   9     1155.89     1077.35     68.07 o
  -5   5   9      377.62      469.66     50.80 o
  -3   5   9     3071.98     3068.53     95.95 o
  -1   5   9       43.67       54.56    114.59 o
   1   5   9      250.34      253.13     52.85 o
   3   5   9      823.67      845.42     68.07 o
   5   5   9       98.29       64.65    143.67 o
   7   5   9       18.13      -42.25    151.37 o
   9   5   9     1039.38     1007.91     81.75 o
  11   5   9      184.88      258.78     70.64 o
  13   5   9      372.38      388.08     79.87 o
  15   5   9      126.49      102.28    207.81 o
 -20   6   9        1.08     -217.21    217.21 o
 -18   6   9       10.25     -202.85    202.85 o
 -16   6   9       38.10      -57.47     67.56 o
 -14   6   9        9.70        0.00    173.60 o
 -12   6   9      313.93      299.82     65.51 o
 -10   6   9       93.62       41.05    155.81 o
  -8   6   9       13.42      -39.00    135.63 o
  -6   6   9      155.74      -37.46    146.41 o
  -4   6   9        0.93      110.32    122.46 o
  -2   6   9        0.66     -110.49    128.79 o
   0   6   9      381.13      310.26     62.43 o
   2   6   9      266.82       26.17    166.76 o
   4   6   9      711.36      857.22     67.39 o
   6   6   9       21.34       28.90     59.52 o
   8   6   9        8.00       64.31    156.67 o
  10   6   9      267.15      238.59     71.83 o
  12   6   9        4.91     -185.06    185.06 o
  14   6   9       55.08      -83.46    237.05 o
 -17   7   9       14.12      -39.68    186.94 o
 -15   7   9      186.02      145.89    187.80 o
 -13   7   9       83.09        0.00    184.55 o
 -11   7   9       98.36      126.57    163.00 o
  -9   7   9        0.98     -180.95    180.95 o
  -7   7   9        7.32      115.11    138.02 o
  -5   7   9       34.62       14.02    149.31 o
  -3   7   9      102.46      125.54    144.18 o
  -1   7   9      234.60      247.14     61.23 o
   1   7   9       29.86       43.44    145.55 o
   3   7   9      282.66      105.70    159.92 o
   5   7   9        3.22      -47.89    172.40 o
   7   7   9        4.99     -191.90    191.90 o
   9   7   9      247.20       36.77    208.15 o
  11   7   9        0.19     -119.38    218.07 o
  13   7   9       82.82       -9.58     84.66 o
 -16   8   9       34.34     -145.89    213.62 o
 -14   8   9       65.63       64.14     83.98 o
 -12   8   9       54.09        0.00    192.93 o
 -10   8   9      263.93      215.50     76.45 o
  -8   8   9        4.62     -132.72    157.18 o
  -6   8   9      624.37      674.90     82.44 o
  -4   8   9        6.43      -50.28     65.68 o
  -2   8   9       13.25      -31.81    182.49 o
   0   8   9      101.43      167.61     70.98 o
   2   8   9      119.46      107.75     68.58 o
   4   8   9        3.85      174.63    187.28 o
   6   8   9      158.67      196.18     76.28 o
   8   8   9       64.25       70.64     79.87 o
  10   8   9        1.30       83.98    162.65 o
 -13   9   9        0.98      -62.77    203.87 o
 -11   9   9        5.20       79.53    179.07 o
  -9   9   9       31.58       94.58     70.12 o
  -7   9   9       23.00      110.83    161.11 o
  -5   9   9       26.89     -181.47    183.35 o
  -3   9   9        3.57     -144.70    164.71 o
  -1   9   9       41.95     -127.42    192.58 o
   1   9   9        0.01      130.16    147.43 o
   3   9   9      193.73      337.28     81.24 o
   5   9   9        0.48       40.02    170.18 o
   7   9   9        0.07      147.77    193.44 o
  -6  10   9        5.65       80.56     78.68 o
  -4  10   9      115.65      122.63    222.17 o
  -2  10   9        2.21       61.57    198.57 o
   0  10   9       24.49      -53.02     78.85 o
   2  10   9      133.04      148.63    177.70 o
 -24   0  10       32.49      148.80     84.15 o
 -22   0  10      320.56      237.05     88.42 o
 -20   0  10        1.64       39.68     70.64 o
 -18   0  10      254.44      256.21     71.66 o
 -16   0  10      115.66       91.85     61.40 o
 -14   0  10       17.99       98.86    113.91 o
 -12   0  10      961.08     1022.96     66.70 o
 -10   0  10     1033.96      955.40     59.69 o
  -8   0  10      152.85      218.58     46.35 o
  -6   0  10     4096.80     3890.01    128.79 o
  -4   0  10      364.79      287.34     45.15 o
  -2   0  10      104.27      160.94     42.42 o
   0   0  10     6517.83     5810.38    214.82 o
   2   0  10      118.01      226.45     49.60 o
   4   0  10       17.35     -132.38    132.38 o
   6   0  10     2940.45     2896.64     99.88 o
   8   0  10     2613.19     2251.50     96.98 o
  10   0  10     5507.56     4874.14    180.95 o
  12   0  10       22.21        9.41     65.34 o
  14   0  10       86.91      102.28     71.83 o
  16   0  10      418.35      419.21     88.77 o
  18   0  10       18.90       22.58     81.93 o
 -23   1  10        0.11       35.32     63.62 o
 -21   1  10        6.61     -155.51    155.51 o
 -19   1  10      239.35      183.64     73.16 o
 -17   1  10       11.55      -28.30    115.97 o
 -15   1  10      210.57      273.17     43.21 o
 -13   1  10       75.94       70.16    141.27 o
 -11   1  10      194.78      249.95     35.99 o
  -9   1  10      564.77      559.35     36.34 o
  -7   1  10       16.12       26.21     76.92 o
  -5   1  10       27.13      -34.19     83.04 o
  -3   1  10      481.93      472.18     33.85 o
  -1   1  10       34.11       26.31     72.86 o
   1   1  10        0.16      -34.52     80.31 o
   3   1  10     1496.72     1583.65    175.65 o
   5   1  10       11.09      -76.84    142.81 o
   7   1  10      426.79      408.54     42.38 o
   9   1  10       18.25      -41.33     43.78 o
  11   1  10      355.04      363.72     48.54 o
  13   1  10       81.79      127.13     61.56 o
  15   1  10      251.36      101.08    135.15 o
  17   1  10        0.13     -204.56    204.56 o
 -22   2  10        1.45     -159.40    210.03 o
 -20   2  10      301.28       35.58    216.87 o
 -18   2  10      107.54       15.91    151.71 o
 -16   2  10       29.27       63.28     56.78 o
 -14   2  10       12.50       87.74    128.45 o
 -12   2  10      291.12      205.58     55.07 o
 -10   2  10      188.72      125.37     47.21 o
  -8   2  10       34.85      -74.91    113.22 o
  -6   2  10     1143.69     1130.54     57.98 o
  -4   2  10       60.10       48.06     40.19 o
  -2   2  10       44.48       84.32     40.54 o
   0   2  10      884.94      937.61     57.98 o
   2   2  10       84.51       87.06     42.76 o
   4   2  10      100.28      146.41     49.94 o
   6   2  10        7.28      -94.41    131.87 o
   8   2  10      275.23      143.67    156.84 o
  10   2  10      100.21      156.50     54.73 o
  12   2  10       10.83       96.46    133.75 o
  14   2  10        9.98      101.94     66.70 o
  16   2  10      124.95      196.35     81.07 o
 -23   3  10        3.34      107.58    194.98 o
 -21   3  10      258.99      185.40     82.27 o
 -19   3  10        9.74     -210.89    210.89 o
 -17   3  10        0.68      -77.14    159.75 o
 -15   3  10      128.11      124.51    147.60 o
 -13   3  10      128.29       49.77    125.71 o
 -11   3  10       10.40       22.75    109.29 o
  -9   3  10     1154.75     1261.72     66.02 o
  -7   3  10      191.54      198.57     46.52 o
  -5   3  10        0.06     -106.90    106.90 o
  -3   3  10     2015.79     2244.83     73.37 o
  -1   3  10      368.70      359.51     50.11 o
   1   3  10      308.57      384.66     50.46 o
   3   3  10     2889.15     3030.05     97.49 o
   5   3  10        0.64       60.55     48.06 o
   7   3  10     1522.25     1537.26     83.64 o
   9   3  10       42.68      -86.37    138.02 o
  11   3  10        7.26      111.69    157.86 o
  13   3  10        1.29     -193.44    193.44 o
  15   3  10       57.46       47.03     79.19 o
  17   3  10        7.46     -215.67    217.73 o
 -22   4  10        1.50     -106.21    188.99 o
 -20   4  10        0.66      172.23    204.39 o
 -18   4  10       11.12      -30.96     66.02 o
 -16   4  10      282.06      332.32     66.02 o
 -14   4  10        9.31      -56.10    130.67 o
 -12   4  10      458.84      479.75     63.97 o
 -10   4  10      539.16      620.00     60.55 o
  -8   4  10      730.42      810.19     58.84 o
  -6   4  10      637.53      683.45     57.64 o
  -4   4  10      311.92      302.56     48.92 o
  -2   4  10      935.93      934.36     61.40 o
   0   4  10     1031.68     1002.77     63.11 o
   2   4  10      160.86      119.72     48.40 o
   4   4  10       23.19       24.46    118.18 o
   6   4  10      411.68      391.16     65.16 o
   8   4  10      205.32      131.18    155.47 o
  10   4  10      438.45      434.77     78.33 o
  12   4  10      334.23      328.39     79.19 o
  14   4  10       28.22        0.00    230.04 o
  16   4  10       51.81        0.00     83.64 o
 -21   5  10       25.27      -84.83    181.13 o
 -19   5  10      103.25       83.64     80.04 o
 -17   5  10      277.00       87.06    199.26 o
 -15   5  10        6.22      126.91    146.06 o
 -13   5  10      207.08      159.75    174.28 o
 -11   5  10       94.58      -80.90    147.77 o
  -9   5  10      166.70      113.57    134.78 o
  -7   5  10       44.24     -128.79    128.79 o
  -5   5  10        8.15      -48.40     48.40 o
  -3   5  10        2.26     -128.10    128.10 o
  -1   5  10       95.94       92.36     53.36 o
   1   5  10      133.64       49.09    128.28 o
   3   5  10       63.13       81.75     52.17 o
   5   5  10      170.64      125.37    166.07 o
   7   5  10       29.25     -168.64    168.64 o
   9   5  10       10.36       49.43     63.28 o
  11   5  10      137.63      -90.14    173.60 o
  13   5  10      109.09       -8.89     86.03 o
  15   5  10        0.00     -227.48    227.48 o
 -18   6  10      485.68      558.26     88.42 o
 -16   6  10       57.95      -90.14    180.44 o
 -14   6  10       44.13       59.86     61.40 o
 -12   6  10       26.80      123.32    158.89 o
 -10   6  10      258.64      360.71     59.69 o
  -8   6  10       18.82       68.24     56.95 o
  -6   6  10      289.72      325.48     60.03 o
  -4   6  10      668.27      678.32     68.93 o
  -2   6  10      148.25       65.34     55.59 o
   0   6  10      804.06      896.39     71.66 o
   2   6  10      113.09      221.49     60.20 o
   4   6  10      144.75      207.29     63.80 o
   6   6  10      368.54      514.98     73.89 o
   8   6  10        7.62       17.10    176.51 o
  10   6  10      178.97       92.87    206.95 o
  12   6  10      108.67      101.08    205.07 o
  14   6  10        5.15     -218.58    218.58 o
 -17   7  10        0.47      -20.35    185.91 o
 -15   7  10       18.43      132.38    200.28 o
 -13   7  10      138.40     -176.17    216.36 o
 -11   7  10        0.99      -33.18    173.94 o
  -9   7  10      175.59      148.46     69.27 o
  -7   7  10       78.52      134.26     61.23 o
  -5   7  10      310.21      366.18     61.74 o
  -3   7  10       39.74      -29.76    160.43 o
  -1   7  10      134.79      120.07    187.11 o
   1   7  10      151.30      183.01     62.60 o
   3   7  10       34.56        0.00    180.95 o
   5   7  10       41.85     -192.58    192.58 o
   7   7  10        7.42       90.65    184.20 o
   9   7  10      329.68      295.03     83.98 o
  11   7  10       53.12      -62.94    239.28 o
 -14   8  10        0.15     -100.23    186.09 o
 -12   8  10       69.85      151.37    181.64 o
 -10   8  10       56.62      -90.14    186.26 o
  -8   8  10       36.93      -17.27    176.85 o
  -6   8  10       71.15     -152.05    188.31 o
  -4   8  10        2.67       50.28    149.83 o
  -2   8  10        3.63      100.74    171.21 o
   0   8  10        7.64      136.83    157.69 o
   2   8  10        0.79      -53.02    190.02 o
   4   8  10        1.83       18.47    195.83 o
   6   8  10        0.21        5.82     78.85 o
   8   8  10       25.53       93.04     77.48 o
 -11   9  10       73.04     -143.84    230.55 o
  -9   9  10        1.40      -59.35    178.22 o
  -7   9  10       26.07     -211.57    211.57 o
  -5   9  10        6.10      -94.75    182.84 o
  -3   9  10       31.34     -113.22    200.79 o
  -1   9  10      105.94       77.14     78.85 o
   1   9  10       21.15      -58.49    203.36 o
   3   9  10       88.99       60.38    180.10 o
   5   9  10        0.22     -229.02    229.02 o
 -23   1  11      206.13      -56.16    206.18 o
 -21   1  11      415.94      405.57    142.22 o
 -19   1  11      176.04       87.60    133.99 o
 -17   1  11       27.72      -14.67     64.04 o
 -15   1  11      114.08       98.81    124.53 o
 -13   1  11       37.63       18.33     51.86 o
 -11   1  11      396.45      411.23     40.03 o
  -9   1  11      197.63      162.62     45.72 o
  -7   1  11     1575.19     1439.10     47.93 o
  -5   1  11      385.36      458.91     35.37 o
  -3   1  11      727.37      727.82     39.90 o
  -1   1  11       70.48      -14.83     87.39 o
   1   1  11      324.14      358.13     39.42 o
   3   1  11      725.46      745.03     46.46 o
   5   1  11      665.64      615.74     46.44 o
   7   1  11     1044.95     1124.61     55.01 o
   9   1  11      164.73       52.85    288.88 o
  11   1  11       34.00       77.83    126.16 o
  13   1  11       42.40        5.70     53.69 o
  15   1  11      136.74      211.25     59.32 o
  17   1  11      130.63      100.63    162.69 o
 -22   2  11       59.98       96.12     85.35 o
 -20   2  11        7.64      -41.73     75.94 o
 -18   2  11       19.29       99.54    168.98 o
 -16   2  11      253.00      -59.35    186.09 o
 -14   2  11        2.59       28.05     55.93 o
 -12   2  11     1317.04     1360.41     77.14 o
 -10   2  11      235.59      -11.12    134.26 o
  -8   2  11     1402.86     1226.32     67.90 o
  -6   2  11      894.03      898.10     61.91 o
  -4   2  11      494.20      490.01     48.74 o
  -2   2  11     1361.69     1599.51     69.78 o
   0   2  11     1024.65     1071.53     63.11 o
   2   2  11        3.80      -66.36    117.50 o
   4   2  11     1132.54     1200.66     74.91 o
   6   2  11      188.83      158.89     60.38 o
   8   2  11        1.36     -162.31    162.31 o
  10   2  11      133.48      135.12     68.24 o
  12   2  11      377.91      497.37     72.69 o
  14   2  11      181.91     -224.57    224.57 o
  16   2  11       63.18      111.34     86.20 o
 -21   3  11       21.69        5.99     85.00 o
 -19   3  11       19.17      -36.09    183.01 o
 -17   3  11      118.58      161.97    216.36 o
 -15   3  11      196.85      238.94     65.85 o
 -13   3  11       46.30      -79.70    122.46 o
 -11   3  11        7.37       24.29    117.50 o
  -9   3  11       12.22       34.04    128.79 o
  -7   3  11        0.73      -21.55    119.90 o
  -5   3  11       40.13       62.94     45.67 o
  -3   3  11      145.87       52.34    128.96 o
  -1   3  11       85.31      124.00     50.63 o
   1   3  11       22.71       45.67     50.11 o
   3   3  11      798.05      731.00     67.05 o
   5   3  11      145.65      162.65     56.10 o
   7   3  11      116.61       79.19     58.32 o
   9   3  11        4.19        0.00    175.65 o
  11   3  11       15.02      -68.76    190.02 o
  13   3  11        1.79       94.75    156.15 o
  15   3  11        0.89      -78.16     86.20 o
 -20   4  11        3.84      -98.86    204.73 o
 -18   4  11      127.35      -35.75    215.16 o
 -16   4  11      176.76      221.32     68.76 o
 -14   4  11      247.21      193.10     67.39 o
 -12   4  11       50.24       14.37     62.94 o
 -10   4  11       76.45     -146.75    146.75 o
  -8   4  11      114.12       11.97    134.95 o
  -6   4  11      610.95      633.68     63.28 o
  -4   4  11       61.04       18.81     49.77 o
  -2   4  11       62.13       27.71     50.11 o
   0   4  11      556.12      611.28     64.99 o
   2   4  11       21.31      -49.94    157.01 o
   4   4  11     1279.50     1477.22     83.46 o
   6   4  11        7.91     -101.42    127.08 o
   8   4  11       10.72       31.47    168.47 o
  10   4  11       49.25      172.40    190.53 o
  12   4  11        5.28        0.00    206.10 o
  14   4  11       18.90      207.12    228.67 o
 -19   5  11       68.90       95.27     80.22 o
 -17   5  11        4.03       -5.47     73.20 o
 -15   5  11      154.66       16.59    164.71 o
 -13   5  11      549.55      472.23     76.79 o
 -11   5  11       97.91      -56.95    161.63 o
  -9   5  11      634.05      707.91     70.47 o
  -7   5  11        3.72      -77.48    123.83 o
  -5   5  11      257.89      229.36     57.47 o
  -3   5  11      990.54     1068.45     75.26 o
  -1   5  11       56.21      -51.31    124.51 o
   1   5  11       10.97       93.38    141.10 o
   3   5  11      376.36      512.76     67.73 o
   5   5  11       73.09      135.46    165.39 o
   7   5  11      360.09      364.82     76.45 o
   9   5  11       59.28     -158.38    211.91 o
  11   5  11        6.58     -153.42    195.32 o
  13   5  11       95.67      125.37    233.29 o
 -18   6  11        4.60        0.00    200.45 o
 -16   6  11       24.27       93.38    195.66 o
 -14   6  11        4.50       69.10    141.45 o
 -12   6  11       15.42       48.40     64.14 o
 -10   6  11       16.13      106.55    166.07 o
  -8   6  11      136.28       69.95     61.57 o
  -6   6  11      217.65      129.82     64.31 o
  -4   6  11       58.30       86.37     56.78 o
  -2   6  11      375.72      421.77     65.68 o
   0   6  11      175.09      240.99     57.98 o
   2   6  11      192.77      181.13     63.80 o
   4   6  11       37.22       59.69     64.99 o
   6   6  11       21.17     -119.04    179.76 o
   8   6  11        0.84       36.43    175.99 o
  10   6  11        2.05      -83.46     83.46 o
  12   6  11       12.97     -224.74    224.74 o
 -17   7  11       56.17       84.15    219.61 o
 -15   7  11        0.01      -19.50    206.10 o
 -13   7  11        3.58      -91.67    195.83 o
 -11   7  11       14.27      -49.43     68.41 o
  -9   7  11       22.25       29.76     64.14 o
  -7   7  11      189.83     -189.68    189.68 o
  -5   7  11       18.21       70.81     61.06 o
  -3   7  11      665.68      778.38     74.40 o
  -1   7  11        0.65      -15.91    162.65 o
   1   7  11       57.69     -164.36    197.03 o
   3   7  11       19.15        0.00    169.50 o
   5   7  11       79.39       -8.21     74.40 o
   7   7  11       46.03       96.12    225.59 o
   9   7  11       63.94       41.05    226.11 o
 -14   8  11       17.06      133.75     77.65 o
 -12   8  11      198.29      208.83     86.37 o
 -10   8  11        6.93      -71.15     71.15 o
  -8   8  11       61.19      -72.52    188.48 o
  -6   8  11      150.83       53.19    206.95 o
  -4   8  11       83.74       57.98     75.26 o
  -2   8  11        4.58      141.79    169.84 o
   0   8  11      167.96      144.52    186.09 o
   2   8  11       50.58      -74.57    193.78 o
   4   8  11       89.91       58.49    220.98 o
   6   8  11       90.56      163.68    224.23 o
   8   8  11       18.02      -64.99    203.36 o
  -9   9  11       12.51      164.36    197.20 o
  -7   9  11        0.09       60.03    179.07 o
  -5   9  11        5.32      -75.94     75.94 o
  -3   9  11       36.14      118.70    164.36 o
  -1   9  11        4.87       79.87    187.45 o
   1   9  11       25.54      163.68    196.18 o
   3   9  11       81.35      -21.04    222.52 o
 -22   0  12       44.66      -85.00    227.99 o
 -20   0  12       52.07      -19.16    220.29 o
 -18   0  12      679.04      690.29     80.56 o
 -16   0  12        0.12     -170.69    170.69 o
 -14   0  12      540.59      641.38     71.83 o
 -12   0  12       98.42      123.66     54.39 o
 -10   0  12      649.85      683.62     62.09 o
  -8   0  12      883.08      784.71     60.03 o
  -6   0  12     4016.25     3898.39    118.01 o
  -4   0  12      135.86      207.81    119.38 o
  -2   0  12      175.14      172.40     52.34 o
   0   0  12     3107.77     2977.37    101.25 o
   2   0  12      769.39      751.87     67.05 o
   4   0  12     1055.33     1114.29     73.37 o
   6   0  12       22.12       84.15    127.76 o
   8   0  12      105.04      -61.06    153.42 o
  10   0  12       78.85      -50.11    179.93 o
  12   0  12       16.97       91.50    165.90 o
  14   0  12       88.38      -40.36    197.03 o
  16   0  12       14.13       66.19    236.71 o
 -23   1  12        0.02      -39.38    158.37 o
 -21   1  12       41.79      -64.32    150.99 o
 -19   1  12       12.30       88.31    124.05 o
 -17   1  12       94.67       59.49    130.87 o
 -15   1  12      315.97      257.75    150.77 o
 -13   1  12       65.96       25.74     57.04 o
 -11   1  12       13.62       16.91     47.72 o
  -9   1  12     3064.77     2897.14     74.49 o
  -7   1  12      526.98      432.96     39.82 o
  -5   1  12      375.71      356.55     36.99 o
  -3   1  12       14.58       -7.69     41.49 o
  -1   1  12       10.56       42.01     85.79 o
   1   1  12       99.18       39.32     53.70 o
   3   1  12      577.79      581.77     47.29 o
   5   1  12      105.10       73.47     52.09 o
   7   1  12      320.72      296.77     48.89 o
   9   1  12      300.91      302.69     47.69 o
  11   1  12       54.17       42.83     49.37 o
  13   1  12      259.94      303.83     59.97 o
  15   1  12        1.45     -139.12    328.39 o
 -22   2  12       39.86       19.16     78.33 o
 -20   2  12      111.50        0.00    196.69 o
 -18   2  12       38.89      -17.27    187.62 o
 -16   2  12      287.24      392.87     67.73 o
 -14   2  12      112.62      -14.20    148.80 o
 -12   2  12       10.88     -144.87    144.87 o
 -10   2  12      397.35      334.20     60.72 o
  -8   2  12      844.15      882.54     63.28 o
  -6   2  12      562.16      620.85     57.30 o
  -4   2  12      627.08      700.56     56.78 o
  -2   2  12        2.78      -88.25    119.72 o
   0   2  12      368.60      312.48     54.56 o
   2   2  12        0.17      -73.37    121.78 o
   4   2  12       62.30       92.36    143.67 o
   6   2  12      266.12      332.15     62.94 o
   8   2  12        0.02     -175.82    175.82 o
  10   2  12       17.20       51.31    159.23 o
  12   2  12       18.34     -149.83    184.20 o
  14   2  12      135.86      143.67    187.97 o
 -21   3  12       18.09     -144.70    204.73 o
 -19   3  12      182.40      123.49     76.45 o
 -17   3  12       96.09       16.93    185.23 o
 -15   3  12      185.38      135.97     66.87 o
 -13   3  12      232.44      112.71    171.38 o
 -11   3  12      353.31      340.02     61.40 o
  -9   3  12      721.28      859.96     64.65 o
  -7   3  12        0.04     -144.18    144.18 o
  -5   3  12       52.34       61.91     48.23 o
  -3   3  12     1154.22     1336.98     69.95 o
  -1   3  12      248.88      273.48     53.36 o
   1   3  12     1204.24     1336.29     76.11 o
   3   3  12      590.43      489.84     69.44 o
   5   3  12      437.21      518.92     66.87 o
   7   3  12      129.67      245.61     66.02 o
   9   3  12       37.24      -16.76    171.72 o
  11   3  12       10.97        8.38     71.83 o
  13   3  12       49.34     -217.73    217.73 o
  15   3  12       92.66       22.06    254.67 o
 -20   4  12        8.37      -61.23    198.57 o
 -18   4  12      107.22       18.47    184.38 o
 -16   4  12        0.12     -184.20    184.20 o
 -14   4  12       29.98      -46.52    151.02 o
 -12   4  12      369.16      359.86     66.36 o
 -10   4  12        2.15      -80.90    124.34 o
  -8   4  12        3.06       25.66    124.17 o
  -6   4  12      495.76      512.93     57.98 o
  -4   4  12       16.98      -61.91    119.38 o
  -2   4  12      520.48      584.60     61.23 o
   0   4  12       99.88      147.77     51.99 o
   2   4  12        1.72     -169.15    169.15 o
   4   4  12       60.86      -29.08    157.18 o
   6   4  12        9.23       31.30    139.05 o
   8   4  12       29.22      -67.73    164.36 o
  10   4  12      219.96      304.10     68.58 o
  12   4  12        0.10      100.40    189.51 o
  14   4  12       11.40       65.68    204.04 o
 -19   5  12      126.11       73.54     85.18 o
 -17   5  12       36.11      112.54    191.05 o
 -15   5  12       35.87       82.78     67.39 o
 -13   5  12      254.09      286.14     64.82 o
 -11   5  12      306.54      309.23     64.82 o
  -9   5  12       80.47       99.88    155.81 o
  -7   5  12        0.51      -41.39    124.34 o
  -5   5  12      145.66      223.54     57.81 o
  -3   5  12      214.98      246.46     60.89 o
  -1   5  12       17.16       55.42    135.29 o
   1   5  12       87.70       28.73    158.38 o
   3   5  12        0.14      -30.27    159.06 o
   5   5  12       23.95     -186.43    186.43 o
   7   5  12        0.01      -69.44    148.29 o
   9   5  12       55.01      -56.27    207.98 o
  11   5  12       25.83      109.80     80.22 o
  13   5  12        0.00     -215.67    215.67 o
 -18   6  12       12.51      -41.73    204.90 o
 -16   6  12       21.92       19.33    170.69 o
 -14   6  12      236.13      180.27    210.20 o
 -12   6  12       27.09     -187.45    187.45 o
 -10   6  12      347.14      428.27     69.27 o
  -8   6  12      201.03      148.29     66.36 o
  -6   6  12      207.57      264.93     62.94 o
  -4   6  12       62.06     -149.83    166.07 o
  -2   6  12      211.38      213.28     66.19 o
   0   6  12        5.84      108.78    164.36 o
   2   6  12      118.27      -16.08    164.71 o
   4   6  12      141.95      -17.10    200.62 o
   6   6  12       34.28      163.00    187.28 o
   8   6  12       57.10       55.24     75.94 o
  10   6  12      124.11      -74.91     88.94 o
 -15   7  12       57.04      -15.22     79.36 o
 -13   7  12       45.38        0.00    207.81 o
 -11   7  12      247.53      320.52     73.20 o
  -9   7  12        0.30       34.72    132.38 o
  -7   7  12       45.07       37.97     69.44 o
  -5   7  12      213.62      205.24     67.56 o
  -3   7  12        1.36      -16.76    170.35 o
  -1   7  12      107.41       50.97    164.54 o
   1   7  12      311.29      122.29    179.07 o
   3   7  12        9.70       18.13    174.80 o
   5   7  12        4.53     -114.94    222.00 o
   7   7  12       12.79      101.59    191.90 o
   9   7  12        1.82     -173.43    213.62 o
 -12   8  12       16.01       40.88    189.51 o
 -10   8  12       14.13      -98.00    202.68 o
  -8   8  12       40.27      -76.11    184.38 o
  -6   8  12       59.92       67.05     68.76 o
  -4   8  12       62.00       37.11    149.66 o
  -2   8  12        2.00     -193.27    193.27 o
   0   8  12        0.16     -133.75    195.83 o
   2   8  12        0.02     -177.19    199.94 o
   4   8  12        0.84      123.32    179.07 o
   6   8  12        5.16      151.02    189.16 o
  -7   9  12        2.41      -62.94    180.27 o
  -5   9  12        1.54     -239.11    239.11 o
  -3   9  12       88.59      124.51    196.69 o
  -1   9  12        0.75      105.02    190.19 o
 -21   1  13      149.63      -14.11     80.44 o
 -19   1  13       11.41       16.08    131.42 o
 -17   1  13      144.48       16.08    152.39 o
 -15   1  13       41.39      124.74    101.89 o
 -13   1  13        5.39        0.78     71.06 o
 -11   1  13       23.79       68.01     91.90 o
  -9   1  13     2385.43     2251.85     63.43 o
  -7   1  13      272.49      203.63     51.11 o
  -5   1  13      362.39      395.03     39.12 o
  -3   1  13      320.40      336.19     40.96 o
  -1   1  13       77.78     -106.67    106.67 o
   1   1  13      368.43      448.02     42.57 o
   3   1  13       11.91       36.58     97.26 o
   5   1  13       78.98       20.56     59.21 o
   7   1  13      348.91      298.39    218.67 o
   9   1  13        0.75     -147.73    147.73 o
  11   1  13      196.05      177.55    116.65 o
  13   1  13        8.38      -66.08     73.33 o
 -20   2  13        4.91     -138.71    222.34 o
 -18   2  13      107.69      125.54    171.21 o
 -16   2  13      131.27      173.77     66.53 o
 -14   2  13      234.46      250.22     62.77 o
 -12   2  13      609.34      561.33     70.81 o
 -10   2  13      465.84      393.55     62.60 o
  -8   2  13        7.56       49.09    110.32 o
  -6   2  13      394.76      399.37     60.03 o
  -4   2  13       38.49      -11.80    121.09 o
  -2   2  13      167.18      140.42     53.53 o
   0   2  13      556.46      477.01     65.51 o
   2   2  13      307.06      388.42     57.64 o
   4   2  13        0.21     -151.19    151.19 o
   6   2  13      294.50      422.97     71.49 o
   8   2  13      164.89      110.83     70.30 o
  10   2  13       44.30       41.05     72.35 o
  12   2  13        4.16      -35.92     80.73 o
  14   2  13       90.91     -217.04    247.32 o
 -21   3  13        5.35     -191.39    208.32 o
 -19   3  13        4.17        0.00    198.06 o
 -17   3  13       42.03      -17.62    185.57 o
 -15   3  13       46.40     -112.71    190.70 o
 -13   3  13       83.87     -148.63    174.11 o
 -11   3  13        0.05      111.17    133.24 o
  -9   3  13      108.22       52.68    132.89 o
  -7   3  13       40.93      104.67     49.77 o
  -5   3  13       14.41     -137.68    153.25 o
  -3   3  13      205.62      -62.94    153.59 o
  -1   3  13       90.34      -90.65    153.25 o
   1   3  13       85.72        0.00    143.33 o
   3   3  13      662.28      627.87     71.66 o
   5   3  13      575.02      531.92     71.32 o
   7   3  13      203.76      133.06    192.58 o
   9   3  13        6.21     -194.98    194.98 o
  11   3  13        5.28      176.51    196.01 o
  13   3  13       51.21     -191.73    230.55 o
 -20   4  13        3.73      -84.32    211.74 o
 -18   4  13       15.68      -57.81    213.62 o
 -16   4  13       14.36       17.79    148.97 o
 -14   4  13        1.04      147.09    157.52 o
 -12   4  13      245.81       91.33    179.59 o
 -10   4  13       86.11       28.73    175.82 o
  -8   4  13       70.01       27.71    122.80 o
  -6   4  13        2.57      -80.90    134.26 o
  -4   4  13      180.20      298.28     56.95 o
  -2   4  13      305.93      -54.56    163.00 o
   0   4  13       15.37     -112.88    138.88 o
   2   4  13      152.00      144.18     63.28 o
   4   4  13     1118.39     1112.41     87.40 o
   6   4  13      384.46      227.30     74.91 o
   8   4  13        0.15     -108.95    180.61 o
  10   4  13        2.61      117.67    193.44 o
  12   4  13        0.47       85.00    214.65 o
 -19   5  13        9.17     -127.08    244.92 o
 -17   5  13      218.67      319.15     79.19 o
 -15   5  13       12.90     -144.70    190.36 o
 -13   5  13       34.58      -33.69    165.39 o
 -11   5  13      100.50      -16.08    178.39 o
  -9   5  13      275.73      146.23     69.10 o
  -7   5  13        0.31        0.00    161.46 o
  -5   5  13      812.05      917.94     74.91 o
  -3   5  13        0.03      -57.64     57.64 o
  -1   5  13       54.56      153.08     58.32 o
   1   5  13      238.57      238.08     70.12 o
   3   5  13      124.50       16.25    173.94 o
   5   5  13       87.42     -191.05    197.37 o
   7   5  13      134.88       55.76    205.41 o
   9   5  13       44.93      -40.02    202.85 o
  11   5  13      136.24      232.61     83.12 o
 -16   6  13       14.91       30.10     78.33 o
 -14   6  13      130.18      149.83     74.91 o
 -12   6  13        1.47      -17.79    168.98 o
 -10   6  13       12.25       16.93    156.50 o
  -8   6  13       61.39       73.89     63.97 o
  -6   6  13       47.89      -16.08    169.67 o
  -4   6  13       58.33       26.51     67.56 o
  -2   6  13       13.85      -14.54     63.28 o
   0   6  13       99.53      133.24    187.80 o
   2   6  13       18.07      -17.27    182.49 o
   4   6  13        2.83      -54.56    190.19 o
   6   6  13       19.49      -19.33    183.35 o
   8   6  13       76.21      164.88    212.08 o
 -13   7  13       10.41       79.70    200.97 o
 -11   7  13        4.88     -183.18    183.18 o
  -9   7  13        4.09        0.00    167.78 o
  -7   7  13        1.17      -35.75    187.97 o
  -5   7  13       27.84       88.60    179.76 o
  -3   7  13       36.57      -58.84     72.86 o
  -1   7  13        4.32      -54.39    176.34 o
   1   7  13      229.73      276.56     74.74 o
   3   7  13        0.69      -38.65    190.02 o
   5   7  13       26.09       97.83     75.77 o
   7   7  13      171.43      158.38     90.48 o
 -10   8  13       40.85       61.40    183.35 o
  -8   8  13      177.97      179.93    219.95 o
  -6   8  13        1.42      -80.22     80.22 o
  -4   8  13        3.15     -190.19    190.19 o
  -2   8  13      103.59      124.86     85.00 o
   0   8  13        1.08     -233.98    233.98 o
   2   8  13        1.03       41.73    222.52 o
 -20   0  14      116.36       20.70    206.78 o
 -18   0  14       34.85      -18.98    192.76 o
 -16   0  14       13.62     -103.30    177.36 o
 -14   0  14        6.43       35.40     59.69 o
 -12   0  14      178.18       29.08    181.47 o
 -10   0  14       27.79      -30.62     59.18 o
  -8   0  14      771.63      654.38     69.10 o
  -6   0  14      129.00       53.19     53.88 o
  -4   0  14       40.52      -24.97     52.68 o
  -2   0  14     1062.45      971.99     74.91 o
   0   0  14      286.19      162.82     63.80 o
   2   0  14       59.59       72.86     57.98 o
   4   0  14      160.66      138.20     65.68 o
   6   0  14      751.20      586.31     80.22 o
   8   0  14     1468.17     1352.88    107.58 o
  10   0  14        0.20      -14.71     77.65 o
  12   0  14       32.38       28.39     83.98 o
 -21   1  14       36.99       51.37    167.92 o
 -19   1  14        3.32       97.24     70.18 o
 -17   1  14       45.78       24.99     92.62 o
 -15   1  14       79.45      141.27     72.78 o
 -13   1  14       15.74       28.03     57.33 o
 -11   1  14      109.89      116.47     53.89 o
  -9   1  14        1.65      -75.17    131.18 o
  -7   1  14        8.84      -37.49     37.49 o
  -5   1  14      156.44      112.13     95.44 o
  -3   1  14        5.65       -7.02     92.28 o
  -1   1  14        3.32      -23.44     89.59 o
   1   1  14      274.64      195.79     64.82 o
   3   1  14        4.00       14.37     55.67 o
   5   1  14      393.37      427.07     52.28 o
   7   1  14      179.24      130.31    130.27 o
   9   1  14       14.55        7.97    131.44 o
  11   1  14        2.10      -54.50     75.26 o
  13   1  14       10.56       67.35    141.19 o
 -20   2  14       29.14      -62.43    224.06 o
 -18   2  14       32.31       75.94    170.69 o
 -16   2  14       15.46      -86.89    179.42 o
 -14   2  14       11.23      -63.97    171.38 o
 -12   2  14        5.06     -133.75    160.60 o
 -10   2  14        0.64       56.10    141.62 o
  -8   2  14      236.89      302.22     54.73 o
  -6   2  14        0.07       92.36    125.88 o
  -4   2  14        1.41     -118.87    147.09 o
  -2   2  14       86.68        8.21     57.64 o
   0   2  14      115.59      101.42     56.78 o
   2   2  14        1.10        0.00    152.22 o
   4   2  14       11.90      -31.64    176.17 o
   6   2  14       25.76     -152.73    178.05 o
   8   2  14       19.73       54.90    163.68 o
  10   2  14        9.49      -80.22     80.90 o
  12   2  14       17.78      -64.31    223.54 o
 -19   3  14        0.36     -202.50    202.50 o
 -17   3  14      108.62      -37.29    207.81 o
 -15   3  14       67.10      -17.96     68.41 o
 -13   3  14       20.28       31.98    180.78 o
 -11   3  14      179.51      166.93     66.19 o
  -9   3  14        0.53      -19.33     56.61 o
  -7   3  14        0.02      -41.73    135.80 o
  -5   3  14      322.97      386.88     64.31 o
  -3   3  14        3.95     -111.51    132.21 o
  -1   3  14        0.92      -71.66    121.61 o
   1   3  14      507.09      543.89     70.30 o
   3   3  14       23.79       66.53     63.45 o
   5   3  14      631.89      585.96     83.64 o
   7   3  14       23.15      -72.52    182.49 o
   9   3  14       29.49      -58.66    204.22 o
  11   3  14       29.57      126.91    156.84 o
 -18   4  14       10.75       -5.99     76.62 o
 -16   4  14       21.37       37.46    186.94 o
 -14   4  14      132.55       99.03     72.86 o
 -12   4  14      229.79      215.85     68.24 o
 -10   4  14       42.58     -161.46    161.46 o
  -8   4  14       42.46       24.80     59.69 o
  -6   4  14       43.09       44.30    162.82 o
  -4   4  14      158.71      -14.71    150.00 o
  -2   4  14       84.85       14.88    164.19 o
   0   4  14       82.62      123.83    142.64 o
   2   4  14       31.82      -16.25    147.77 o
   4   4  14        5.70       64.31     68.93 o
   6   4  14       81.14       91.67    209.69 o
   8   4  14       25.07        5.82     77.82 o
  10   4  14       71.93       53.88     90.14 o
 -17   5  14        0.45      -52.34     80.39 o
 -15   5  14      103.54      -19.16    188.31 o
 -13   5  14       10.10     -107.75    202.68 o
 -11   5  14       51.80      -68.24    223.03 o
  -9   5  14       12.31     -179.76    179.76 o
  -7   5  14       20.66       40.71     62.26 o
  -5   5  14       51.68       33.35     60.55 o
  -3   5  14       27.35       79.70    156.50 o
  -1   5  14        4.31        0.00    155.64 o
   1   5  14        6.82     -196.86    196.86 o
   3   5  14       38.44     -106.55    176.68 o
   5   5  14        0.02      150.34    173.43 o
   7   5  14        8.82       -5.99     78.50 o
   9   5  14       38.79      -70.81     83.64 o
 -14   6  14        6.91      158.72    197.54 o
 -12   6  14       49.80       30.96     77.14 o
 -10   6  14        0.08      -36.09    176.85 o
  -8   6  14        6.93     -193.44    199.77 o
  -6   6  14      113.16      -51.82    202.16 o
  -4   6  14       66.98        0.00    193.95 o
  -2   6  14      111.56       52.51    193.27 o
   0   6  14       16.70       -8.21     72.18 o
   2   6  14       25.19      114.94     73.03 o
   4   6  14      173.45     -233.63    233.63 o
   6   6  14       18.14     -249.54    249.54 o
 -13   7  14        1.51       83.64    188.14 o
 -11   7  14       21.65      120.24    166.59 o
  -9   7  14       48.93       26.17     76.97 o
  -7   7  14       64.64       71.32     73.20 o
  -5   7  14        0.77     -170.01    198.06 o
  -3   7  14       16.66      -56.95    210.54 o
  -1   7  14       85.84      -57.98    195.32 o
   1   7  14        0.04       44.81     77.48 o
   3   7  14        0.00      -52.68     78.16 o
   5   7  14        0.17       21.72    215.67 o
  -6   8  14        0.40      -41.56    217.73 o
  -4   8  14        6.58     -103.82    192.58 o
  -2   8  14        7.53       41.90    194.64 o
 -19   1  15       13.05      -40.82     76.82 o
 -17   1  15       84.68      106.13    146.86 o
 -15   1  15        4.68      -95.29    134.88 o
 -13   1  15       27.68      -64.18    158.38 o
 -11   1  15        3.17      -45.95     45.95 o
  -9   1  15       97.06       26.39    112.39 o
  -7   1  15      187.97      253.13     40.08 o
  -5   1  15       77.65       42.60    100.51 o
  -3   1  15       13.27       29.43     39.54 o
  -1   1  15       14.10      -45.93    114.59 o
   1   1  15        2.98     -116.17    116.17 o
   3   1  15       47.00       -0.75    111.97 o
   5   1  15      432.47      401.89     58.26 o
   7   1  15        0.55      -53.36    124.51 o
   9   1  15       63.23      104.22    128.14 o
  11   1  15        7.03       54.29     73.46 o
 -20   2  15        0.41     -232.78    232.78 o
 -18   2  15       31.33      -99.71    192.07 o
 -16   2  15       11.04      -18.30    193.27 o
 -14   2  15      140.66      -68.07    182.66 o
 -12   2  15      141.34       79.87    177.88 o
 -10   2  15      170.52      270.58     59.01 o
  -8   2  15       54.23       13.17     63.80 o
  -6   2  15       44.33     -115.62    147.26 o
  -4   2  15      141.40     -184.72    184.72 o
  -2   2  15      165.19       14.88    171.89 o
   0   2  15       14.67      -61.74    184.89 o
   2   2  15      336.33      304.95     74.91 o
   4   2  15       13.10       86.37    175.14 o
   6   2  15       23.26     -205.93    205.93 o
   8   2  15       14.29      -79.53     79.53 o
  10   2  15      107.82       12.66     86.54 o
 -19   3  15        0.89       85.18    191.39 o
 -17   3  15       25.27      -44.30     76.28 o
 -15   3  15        7.74      -54.73    164.02 o
 -13   3  15       26.28      -10.26     69.44 o
 -11   3  15       33.61     -161.46    161.46 o
  -9   3  15       37.17        0.00    174.11 o
  -7   3  15        9.25       70.47     57.47 o
  -5   3  15        0.46      -30.10    152.73 o
  -3   3  15        0.53       15.22    151.71 o
  -1   3  15       49.11       94.24    159.92 o
   1   3  15      196.39      -32.84    192.24 o
   3   3  15       42.06     -103.65    199.77 o
   5   3  15        1.83     -165.05    192.41 o
   7   3  15        0.74      -58.84    197.89 o
   9   3  15       40.80     -126.05    230.04 o
 -18   4  15       64.44     -190.53    235.86 o
 -16   4  15       60.04       59.01    197.72 o
 -14   4  15       48.57      116.13     74.23 o
 -12   4  15        5.93     -104.50    179.24 o
 -10   4  15        3.22      -33.35    151.02 o
  -8   4  15       38.69       16.93     65.85 o
  -6   4  15        2.52        0.00    174.11 o
  -4   4  15        7.70      -31.98    178.22 o
  -2   4  15      186.35      119.72     64.48 o
   0   4  15       28.54       45.50     67.22 o
   2   4  15      607.28      459.57     83.46 o
   4   4  15        8.31       18.64    178.22 o
   6   4  15        6.86       59.35     75.08 o
   8   4  15      115.95      -42.25    227.99 o
 -15   5  15       46.75     -181.13    224.23 o
 -13   5  15        8.26       94.07     73.20 o
 -11   5  15      147.95      -24.46     79.53 o
  -9   5  15        1.54      -87.74    169.32 o
  -7   5  15       72.38      -17.10    169.50 o
  -5   5  15       55.15       84.49     66.70 o
  -3   5  15      231.65     -120.75    193.61 o
  -1   5  15       10.43      -88.25    176.51 o
   1   5  15       26.31       -8.21     70.30 o
   3   5  15        3.85      -19.16    174.28 o
   5   5  15       88.92       40.36    194.64 o
   7   5  15        1.62      128.45    218.41 o
 -14   6  15        0.46       41.73    193.44 o
 -12   6  15       31.29      -71.66     76.45 o
 -10   6  15       36.43      -57.64    193.78 o
  -8   6  15        1.68      168.47    187.28 o
  -6   6  15       18.12       92.53    194.12 o
  -4   6  15        2.48      -18.64    182.32 o
  -2   6  15       31.11       18.81    165.90 o
   0   6  15      116.17      -19.33    227.48 o
   2   6  15       18.14      -20.01    174.63 o
   4   6  15        0.08      -62.77    180.44 o
  -9   7  15       25.45       41.05    212.42 o
  -7   7  15        2.46      141.27    206.78 o
  -5   7  15      143.36        9.06     85.18 o
  -3   7  15        6.71        0.00    192.93 o
  -1   7  15      133.20        9.24     88.25 o
   1   7  15        1.36     -190.70    207.81 o
 -18   0  16        0.06      -61.91    215.33 o
 -16   0  16       67.54      185.74     73.37 o
 -14   0  16       57.41       17.79    169.50 o
 -12   0  16      206.76      164.02     67.39 o
 -10   0  16       56.18     -110.15    161.29 o
  -8   0  16      153.20      -45.84    173.60 o
  -6   0  16        8.76      -60.55    152.22 o
  -4   0  16        8.55      -18.47     62.43 o
  -2   0  16      479.01      365.50     73.89 o
   0   0  16      183.99      161.80     69.78 o
   2   0  16      473.80      -69.61    218.07 o
   4   0  16       12.13      146.75    162.14 o
   6   0  16      340.20      116.65    245.95 o
   8   0  16       57.32      124.17    196.35 o
  10   0  16       38.57      110.49    200.11 o
 -19   1  16       36.88      -41.51     81.46 o
 -17   1  16       33.17       12.39    150.08 o
 -15   1  16        0.00       32.89    120.24 o
 -13   1  16       94.92        0.00    123.48 o
 -11   1  16      460.93      509.48     49.20 o
  -9   1  16       37.16       96.49     58.23 o
  -7   1  16      128.37      -15.09    122.62 o
  -5   1  16        1.69     -149.23    155.21 o
  -3   1  16      170.11      102.45     62.76 o
  -1   1  16        9.93       27.88    112.63 o
   1   1  16       19.34      -59.00    121.01 o
   3   1  16       12.03       87.75    123.97 o
   5   1  16        4.00      -19.21     65.43 o
   7   1  16       29.36      -58.64     58.64 o
   9   1  16        5.00       -2.80     77.41 o
 -18   2  16       57.34      186.94    200.45 o
 -16   2  16       48.18       19.16    170.18 o
 -14   2  16       42.40        2.74     73.20 o
 -12   2  16      179.67     -118.70    179.59 o
 -10   2  16      146.07      -81.07    156.67 o
  -8   2  16      155.15       79.19    149.14 o
  -6   2  16      161.69       47.03    187.11 o
  -4   2  16      124.86      141.96    163.17 o
  -2   2  16       75.94        0.00    176.34 o
   0   2  16       20.26      117.50    147.26 o
   2   2  16       41.17     -140.76    191.22 o
   4   2  16       81.68       55.76    180.27 o
   6   2  16        9.44     -217.38    217.38 o
   8   2  16       32.95      -84.15    218.92 o
 -17   3  16       17.08      143.67    203.19 o
 -15   3  16       34.20      -57.64    179.76 o
 -13   3  16       97.79      108.44    171.21 o
 -11   3  16       13.46       34.55    159.92 o
  -9   3  16       51.82      -66.70    178.39 o
  -7   3  16        1.12      -81.75    151.54 o
  -5   3  16       32.77       16.42    156.50 o
  -3   3  16       31.86       66.19    188.65 o
  -1   3  16      204.07      102.11    179.42 o
   1   3  16       80.65     -141.96    209.00 o
   3   3  16      197.88       74.57    194.64 o
   5   3  16       45.95      109.46     78.33 o
   7   3  16        0.19     -146.75    214.82 o
 -16   4  16        0.03       43.44     73.89 o
 -14   4  16       60.95       19.50    193.78 o
 -12   4  16       15.28      -36.94    194.30 o
 -10   4  16        0.01     -184.38    184.38 o
  -8   4  16       29.89     -121.78    184.03 o
  -6   4  16       22.31       68.76    154.79 o
  -4   4  16       33.69      -17.27    176.17 o
  -2   4  16        0.15      -69.61     69.61 o
   0   4  16       44.73      127.25    198.40 o
   2   4  16       25.63      151.88    188.82 o
   4   4  16       40.56      119.72    196.52 o
   6   4  16        4.87       66.53     76.79 o
 -13   5  16      138.15     -140.59    225.25 o
 -11   5  16       22.86      -38.48    181.81 o
  -9   5  16        5.26     -191.05    191.05 o
  -7   5  16       15.47       55.24    171.55 o
  -5   5  16       53.80       55.07    171.21 o
  -3   5  16       12.81     -202.68    202.68 o
  -1   5  16       83.97      -18.98    200.28 o
   1   5  16       10.51       78.68    160.94 o
   3   5  16       34.92     -253.30    253.30 o
   5   5  16        2.01       29.25     81.41 o
 -10   6  16       41.83       40.88    188.99 o
  -8   6  16       98.20      159.58    198.57 o
  -6   6  16       46.79      -59.18    199.60 o
  -4   6  16      147.21      217.04     78.85 o
  -2   6  16        9.48      100.57    189.85 o
   0   6  16        1.81     -124.00    232.78 o
   2   6  16       68.98      160.43     80.73 o
 -17   1  17        2.22        4.16    135.65 o
 -15   1  17        9.03      -16.41    132.19 o
 -13   1  17       90.67       21.82     91.33 o
 -11   1  17      350.62      340.91    125.20 o
  -9   1  17      144.11       99.33    118.81 o
  -7   1  17       52.12      -30.94     62.31 o
  -5   1  17       57.87       57.74    110.43 o
  -3   1  17      144.94       28.53    120.03 o
  -1   1  17       12.55      -14.81    133.33 o
   1   1  17        5.20        6.07    132.88 o
   3   1  17       40.85       23.74    138.36 o
   5   1  17      142.13      180.34     96.63 o
   7   1  17        2.08     -159.23    160.51 o
 -16   2  17       31.01      -40.71    206.61 o
 -14   2  17      165.56      198.23     79.36 o
 -12   2  17      338.51      311.11     79.53 o
 -10   2  17       17.06       34.21     65.16 o
  -8   2  17        4.96       34.21    158.89 o
  -6   2  17       45.29      136.14    156.84 o
  -4   2  17        7.23      -86.03    183.69 o
  -2   2  17       74.98       58.32     68.58 o
   0   2  17      385.21      321.03     79.53 o
   2   2  17        4.77      -76.45    163.34 o
   4   2  17        0.04       60.38    209.35 o
   6   2  17       78.52      -42.59    237.05 o
 -15   3  17        0.12     -121.78    187.11 o
 -13   3  17        4.18       57.64    156.15 o
 -11   3  17       25.65     -189.16    189.16 o
  -9   3  17       10.39     -207.64    207.64 o
  -7   3  17       16.07       35.40    170.52 o
  -5   3  17        8.06       29.25     69.61 o
  -3   3  17      111.13      -35.92    205.58 o
  -1   3  17      109.80       73.89    192.93 o
   1   3  17      112.03      192.07    224.06 o
   3   3  17      160.32      100.57    248.17 o
   5   3  17       35.82     -127.25    203.36 o
 -14   4  17       33.16      167.96     79.36 o
 -12   4  17       26.94       -2.91     80.73 o
 -10   4  17       27.39     -134.43    203.36 o
  -8   4  17       13.38     -150.51    185.23 o
  -6   4  17        5.89       47.55     73.54 o
  -4   4  17      171.35      112.88     77.82 o
  -2   4  17       20.40     -220.12    220.12 o
   0   4  17       36.54        0.00    194.30 o
   2   4  17      427.37      560.82     88.08 o
   4   4  17       79.36      150.00    196.35 o
 -11   5  17       15.77      123.49    217.04 o
  -9   5  17        6.21      120.58    166.93 o
  -7   5  17      204.32      -39.68    201.48 o
  -5   5  17       10.86      158.55    182.66 o
  -3   5  17       33.67        0.00    205.58 o
  -1   5  17      159.26       83.12     86.54 o
   1   5  17       87.31      106.04    174.97 o
  -6   6  17       15.51      147.94    176.85 o
  -4   6  17        1.85      -85.00    213.62 o
 -14   0  18        4.90     -100.74    221.32 o
 -12   0  18        3.22     -114.59    196.69 o
 -10   0  18      124.09     -219.27    219.27 o
  -8   0  18       16.33       -2.74     71.83 o
  -6   0  18       21.47       90.82    171.38 o
  -4   0  18      255.65      148.12    208.66 o
  -2   0  18      211.28      203.19     79.19 o
   0   0  18        0.03      118.70    180.27 o
   2   0  18        0.05     -144.18    204.04 o
   4   0  18      120.54      -64.65    245.78 o
 -15   1  18        9.16       83.62     75.96 o
 -13   1  18       34.02       17.17     88.42 o
 -11   1  18       13.60       87.97    122.34 o
  -9   1  18        1.45      -54.99    141.86 o
  -7   1  18       32.25      -88.23    131.42 o
  -5   1  18       12.52       15.65     68.69 o
  -3   1  18        5.08      -32.92     52.61 o
  -1   1  18       50.61       61.21    141.23 o
   1   1  18        0.45       38.47    122.48 o
   3   1  18      232.53      180.00    240.65 o
   5   1  18       60.94       65.26    157.14 o
 -14   2  18        7.79      135.46     71.15 o
 -12   2  18        0.02       64.82     74.74 o
 -10   2  18       33.92       94.92    192.58 o
  -8   2  18        8.36       37.29    216.87 o
  -6   2  18        1.93      -55.76    174.63 o
  -4   2  18       59.31       75.43    183.52 o
  -2   2  18       30.30      -57.81    207.81 o
   0   2  18       12.81        0.00    190.70 o
   2   2  18       24.91       41.73    193.10 o
   4   2  18        0.60      101.42     86.54 o
 -13   3  18       31.65      -82.61    214.65 o
 -11   3  18       10.64       62.77     76.28 o
  -9   3  18        1.30      -19.33    177.02 o
  -7   3  18       78.78     -134.78    190.36 o
  -5   3  18        4.63       38.65    171.72 o
  -3   3  18        3.95      -14.71     77.65 o
  -1   3  18      248.32     -121.09    245.43 o
   1   3  18        4.47     -167.44    220.46 o
   3   3  18      231.23      141.10     88.94 o
 -10   4  18       16.62     -233.29    233.29 o
  -8   4  18        1.47      -40.54    190.70 o
  -6   4  18       59.51      120.92    175.48 o
  -4   4  18        8.97      -60.89    225.08 o
  -2   4  18       54.96      165.73    220.12 o
   0   4  18       24.82      -85.35    214.31 o
  -5   5  18        0.00     -226.28    226.28 o
 -11   1  19        3.95      -98.05    142.31 o
  -9   1  19       72.82      -98.71    168.21 o
  -7   1  19       27.82      -11.47     73.84 o
  -5   1  19       43.57      -28.94    144.18 o
  -3   1  19       29.12       23.59     73.33 o
  -1   1  19        0.08     -153.60    153.60 o
   1   1  19       20.38       32.16     79.43 o
 -10   2  19        6.78        0.00    193.78 o
  -8   2  19        0.47      -40.02    196.35 o
  -6   2  19       31.37       63.11     78.33 o
  -4   2  19       68.31       60.89    204.04 o
  -2   2  19       15.00      -93.56     93.56 o
   0   2  19      149.13      -21.38    219.27 o
  -9   3  19        0.34      124.51    211.57 o
  -7   3  19        2.41      -34.04     78.16 o
  -5   3  19        6.66      -62.26    169.50 o
  -3   3  19       15.70      105.36    206.44 o
 
